# Supplementary material for: Comparison of Bacterial Populations in the Ceca of Swine at Two Different Stages and Their Functional Annotations
Source: Genes (Basel). 2019 May 20;10(5):382. doi: 10.3390/genes10050382 (PMC6562920; doi:10.3390/genes10050382)
Supplement: Supplementary file 1 [file genes-10-00382-s001.zip]

Archive with 6 entries (5 files):
- SupplimentaryMaterials/
- SupplimentaryMaterials/SupplimentaryFigures.docx
- SupplimentaryMaterials/Supplimentary_Excel_Sheet_1.xlsx
- SupplimentaryMaterials/Supplimentary_Excel_Sheet_2.xlsx
- SupplimentaryMaterials/Supplimentary_Excel_Sheet_3.xlsx
- SupplimentaryMaterials/Supplimentary_Excel_Sheet_4.xlsx
