# Supplementary material for: Comparison of Bacterial Populations in the Ceca of Swine at Two Different Stages and Their Functional Annotations
Source: Genes (Basel). 2019 May 20;10(5):382. doi: 10.3390/genes10050382 (PMC6562920; doi:10.3390/genes10050382)
Supplement: Supplementary file 1 [file genes-10-00382-s001.zip › SupplimentaryMaterials/Supplimentary_Excel_Sheet_1.xlsx]

## Sheet: Group_stats
	Alpha diversity metrics(P-value)
	Alpha diversity estimate	Group1	Group2	Group1 mean	Group1 std	Group2 mean	Group2 std	t stat	p-value
	observed_otus	LD	L	617.337	48.7753	643.775	55.7866	-0.943924	0.369
	chao1	LD	L	679.172	45.1609	702.786	55.3071	-0.874984	0.382
	simpson	LD	L	0.971574	0.0110442	0.962332	0.0188226	1.12052	0.312
	shannon	LD	L	6.61791	0.396362	6.43039	0.460011	0.817064	0.413
