# Supplementary material for: Comparison of Bacterial Populations in the Ceca of Swine at Two Different Stages and Their Functional Annotations
Source: Genes (Basel). 2019 May 20;10(5):382. doi: 10.3390/genes10050382 (PMC6562920; doi:10.3390/genes10050382)
Supplement: Supplementary file 1 [file genes-10-00382-s001.zip › SupplimentaryMaterials/Supplimentary_Excel_Sheet_2.xlsx]

## Sheet: Phylum
	Phylum
	Kingdom	Phylum	L	LD
	Bacteria	Firmicutes	0.518736	0.487595
	Bacteria	Bacteroidetes	0.372846	0.459807
	Bacteria	Spirochaetes	0.0913019	0.0118727
	Bacteria	Proteobacteria	0.00711613	0.0378469
	Bacteria	Verrucomicrobia	0.00537474	0
	Bacteria	Tenericutes	0.00128968	0.000115569
	Bacteria	Patescibacteria	0.000991807	0.000235266
	Bacteria	Actinobacteria	0.000635018	0.00164067
	Bacteria	Fibrobacteres	0.000548276	0.0001878
	Bacteria	Elusimicrobia	0.000376428	3.50835e-05
	Bacteria	Kiritimatiellaeota	0.000240587	3.9211e-05
	Bacteria	Synergistetes	0.000225857	0.0001878
	Archaea	Euryarchaeota	0.000220947	3.9211e-05
	Bacteria	Planctomycetes	6.71025e-05	0.000130015
	Bacteria	Epsilonbacteraeota	1.96397e-05	0.000117633
	Bacteria	Cyanobacteria	9.81987e-06	0.000150653

## Sheet: Class
	Class
	Kingdom	Phylum	Class	L	LD
	Bacteria	Firmicutes	Clostridia	0.42102	0.326258
	Bacteria	Bacteroidetes	Bacteroidia	0.372846	0.459807
	Bacteria	Spirochaetes	Spirochaetia	0.0913019	0.0118727
	Bacteria	Firmicutes	Negativicutes	0.0489619	0.115726
	Bacteria	Firmicutes	Erysipelotrichia	0.0360978	0.020689
	Bacteria	Firmicutes	Bacilli	0.0126562	0.0249217
	Bacteria	Proteobacteria	Gammaproteobacteria	0.00601958	0.0358801
	Bacteria	Verrucomicrobia	Verrucomicrobiae	0.00537474	0
	Bacteria	Tenericutes	Mollicutes	0.00128968	0.000115569
	Bacteria	Proteobacteria	Deltaproteobacteria	0.00109655	0.00196674
	Bacteria	Patescibacteria	Saccharimonadia	0.000991807	0.000235266
	Bacteria	Actinobacteria	Coriobacteriia	0.000626835	0.000340517
	Bacteria	Fibrobacteres	Fibrobacteria	0.000548276	0.0001878
	Bacteria	Elusimicrobia	Elusimicrobia	0.000376428	3.50835e-05
	Bacteria	Kiritimatiellaeota	Kiritimatiellae	0.000240587	3.9211e-05
	Bacteria	Synergistetes	Synergistia	0.000225857	0.0001878
	Archaea	Euryarchaeota	Methanobacteria	0.000220947	3.9211e-05
	Bacteria	Planctomycetes	Planctomycetacia	6.71025e-05	0.000130015
	Bacteria	Epsilonbacteraeota	Campylobacteria	1.96397e-05	0.000117633
	Bacteria	Cyanobacteria	Oxyphotobacteria	9.81987e-06	0.000150653
	Bacteria	Actinobacteria	Actinobacteria	8.18323e-06	0.00130015

## Sheet: Order
	Order
	Kingdom	Phylum	Class	Order	L	LD
	Bacteria	Firmicutes	Clostridia	Clostridiales	0.42102	0.326258
	Bacteria	Bacteroidetes	Bacteroidia	Bacteroidales	0.372846	0.459807
	Bacteria	Spirochaetes	Spirochaetia	Spirochaetales	0.0913019	0.0118727
	Bacteria	Firmicutes	Negativicutes	Selenomonadales	0.0489619	0.115726
	Bacteria	Firmicutes	Erysipelotrichia	Erysipelotrichales	0.0360978	0.020689
	Bacteria	Firmicutes	Bacilli	Lactobacillales	0.0126562	0.0249217
	Bacteria	Verrucomicrobia	Verrucomicrobiae	Verrucomicrobiales	0.00537474	0
	Bacteria	Proteobacteria	Gammaproteobacteria	Enterobacteriales	0.00218328	0.000202246
	Bacteria	Proteobacteria	Gammaproteobacteria	Betaproteobacteriales	0.0019918	0.000887407
	Bacteria	Proteobacteria	Gammaproteobacteria	Aeromonadales	0.0018445	0.0347905
	Bacteria	Patescibacteria	Saccharimonadia	Saccharimonadales	0.000991807	0.000235266
	Bacteria	Proteobacteria	Deltaproteobacteria	Desulfovibrionales	0.000828142	0.000668651
	Bacteria	Tenericutes	Mollicutes	Anaeroplasmatales	0.000733217	0
	Bacteria	Actinobacteria	Coriobacteriia	Coriobacteriales	0.000626835	0.000340517
	Bacteria	Tenericutes	Mollicutes	Mollicutes RF39	0.000556459	0.000115569
	Bacteria	Fibrobacteres	Fibrobacteria	Fibrobacterales	0.000548276	0.0001878
	Bacteria	Elusimicrobia	Elusimicrobia	Elusimicrobiales	0.000376428	3.50835e-05
	Bacteria	Proteobacteria	Deltaproteobacteria	Bradymonadales	0.00026841	0.00129809
	Bacteria	Kiritimatiellaeota	Kiritimatiellae	WCHB1-41	0.000240587	3.9211e-05
	Bacteria	Synergistetes	Synergistia	Synergistales	0.000225857	0.0001878
	Archaea	Euryarchaeota	Methanobacteria	Methanobacteriales	0.000220947	3.9211e-05
	Bacteria	Planctomycetes	Planctomycetacia	Pirellulales	6.71025e-05	0.000130015
	Bacteria	Epsilonbacteraeota	Campylobacteria	Campylobacterales	1.96397e-05	0.000117633
	Bacteria	Cyanobacteria	Oxyphotobacteria	Chloroplast	9.81987e-06	0.000150653
	Bacteria	Actinobacteria	Actinobacteria	Bifidobacteriales	8.18323e-06	0.00130015

## Sheet: Family
	Family
	Kingdom	Phylum	Class	Order	Family	L	LD
	Bacteria	Bacteroidetes	Bacteroidia	Bacteroidales	Prevotellaceae	0.173563	0.394238
	Bacteria	Firmicutes	Clostridia	Clostridiales	Clostridiaceae 1	0.162468	0.0582696
	Bacteria	Firmicutes	Clostridia	Clostridiales	Ruminococcaceae	0.0994278	0.121178
	Bacteria	Bacteroidetes	Bacteroidia	Bacteroidales	p-251-o5	0.0938158	2.06374e-06
	Bacteria	Spirochaetes	Spirochaetia	Spirochaetales	Spirochaetaceae	0.0913019	0.0118727
	Bacteria	Firmicutes	Clostridia	Clostridiales	Lachnospiraceae	0.0812283	0.130779
	Bacteria	Firmicutes	Clostridia	Clostridiales	Peptostreptococcaceae	0.0677293	0.00828177
	Bacteria	Bacteroidetes	Bacteroidia	Bacteroidales	Rikenellaceae	0.0440929	0.0157752
	Bacteria	Firmicutes	Negativicutes	Selenomonadales	Acidaminococcaceae	0.0391027	0.0236318
	Bacteria	Firmicutes	Erysipelotrichia	Erysipelotrichales	Erysipelotrichaceae	0.0360978	0.020689
	Bacteria	Bacteroidetes	Bacteroidia	Bacteroidales	Bacteroidales RF16 group	0.0192568	0.00528523
	Bacteria	Bacteroidetes	Bacteroidia	Bacteroidales	Muribaculaceae	0.0177298	0.0199563
	Bacteria	Bacteroidetes	Bacteroidia	Bacteroidales	Tannerellaceae	0.0146152	0.0171146
	Bacteria	Firmicutes	Bacilli	Lactobacillales	Lactobacillaceae	0.0126562	0.0249217
	Bacteria	Firmicutes	Negativicutes	Selenomonadales	Veillonellaceae	0.00985915	0.0920942
	Bacteria	Firmicutes	Clostridia	Clostridiales	Christensenellaceae	0.00683954	0.00528317
	Bacteria	Verrucomicrobia	Verrucomicrobiae	Verrucomicrobiales	Akkermansiaceae	0.00537474	0
	Bacteria	Bacteroidetes	Bacteroidia	Bacteroidales	Bacteroidaceae	0.00419636	0.00704353
	Bacteria	Firmicutes	Clostridia	Clostridiales	Family XIII	0.00275284	0.00241251
	Bacteria	Bacteroidetes	Bacteroidia	Bacteroidales	p-2534-18B5 gut group	0.00268901	0.000369409
	Bacteria	Bacteroidetes	Bacteroidia	Bacteroidales	Other	0.00251225	0
	Bacteria	Proteobacteria	Gammaproteobacteria	Enterobacteriales	Enterobacteriaceae	0.00218328	0.000202246
	Bacteria	Proteobacteria	Gammaproteobacteria	Betaproteobacteriales	Burkholderiaceae	0.0019918	0.000887407
	Bacteria	Proteobacteria	Gammaproteobacteria	Aeromonadales	Succinivibrionaceae	0.0018445	0.0347905
	Bacteria	Patescibacteria	Saccharimonadia	Saccharimonadales	Saccharimonadaceae	0.000991807	0.000235266
	Bacteria	Proteobacteria	Deltaproteobacteria	Desulfovibrionales	Desulfovibrionaceae	0.000828142	0.000668651
	Bacteria	Tenericutes	Mollicutes	Anaeroplasmatales	Anaeroplasmataceae	0.000733217	0
	Bacteria	Fibrobacteres	Fibrobacteria	Fibrobacterales	Fibrobacteraceae	0.000548276	0.0001878
	Bacteria	Firmicutes	Clostridia	Clostridiales	Peptococcaceae	0.000389522	5.36571e-05
	Bacteria	Elusimicrobia	Elusimicrobia	Elusimicrobiales	Elusimicrobiaceae	0.000376428	3.50835e-05
	Bacteria	Bacteroidetes	Bacteroidia	Bacteroidales	uncultured	0.000374792	2.27011e-05
	Bacteria	Actinobacteria	Coriobacteriia	Coriobacteriales	uncultured	0.000328966	8.04857e-05
	Bacteria	Tenericutes	Mollicutes	Mollicutes RF39	uncultured bacterium	0.000320782	4.12747e-05
	Bacteria	Proteobacteria	Deltaproteobacteria	Bradymonadales	uncultured rumen bacterium	0.00026841	0.00129809
	Bacteria	Kiritimatiellaeota	Kiritimatiellae	WCHB1-41	uncultured bacterium	0.000240587	3.9211e-05
	Bacteria	Synergistetes	Synergistia	Synergistales	Synergistaceae	0.000225857	0.0001878
	Archaea	Euryarchaeota	Methanobacteria	Methanobacteriales	Methanobacteriaceae	0.000220947	3.9211e-05
	Bacteria	Actinobacteria	Coriobacteriia	Coriobacteriales	Eggerthellaceae	0.000186578	0.000117633
	Bacteria	Firmicutes	Clostridia	Clostridiales	Clostridiales vadinBB60 group	0.000184941	0
	Bacteria	Tenericutes	Mollicutes	Mollicutes RF39	uncultured rumen bacterium	0.000127658	0
	Bacteria	Tenericutes	Mollicutes	Mollicutes RF39	Other	0.000108019	7.42945e-05
	Bacteria	Actinobacteria	Coriobacteriia	Coriobacteriales	Atopobiaceae	7.20124e-05	3.9211e-05
	Bacteria	Planctomycetes	Planctomycetacia	Pirellulales	Pirellulaceae	6.71025e-05	0.000130015
	Bacteria	Actinobacteria	Coriobacteriia	Coriobacteriales	Coriobacteriaceae	3.92795e-05	0.000103187
	Bacteria	Epsilonbacteraeota	Campylobacteria	Campylobacterales	Campylobacteraceae	1.96397e-05	0.000117633
	Bacteria	Cyanobacteria	Oxyphotobacteria	Chloroplast	Oryza sativa Japonica Group (Japanese rice)	9.81987e-06	0.000150653
	Bacteria	Actinobacteria	Actinobacteria	Bifidobacteriales	Bifidobacteriaceae	8.18323e-06	0.00130015

## Sheet: Genus
	Genus
	Kingdom	Phylum	Class	Order	Family	Genus	L	LD
	Bacteria	Firmicutes	Negativicutes	Selenomonadales	Veillonellaceae	Veillonella	0	0.000835813
	Bacteria	Bacteroidetes	Bacteroidia	Bacteroidales	Bacteroidales RF16 group	uncultured rumen bacterium	0.000800319	0.00204929
	Bacteria	Proteobacteria	Deltaproteobacteria	Bradymonadales	uncultured rumen bacterium	uncultured rumen bacterium	0.00026841	0.00129809
	Bacteria	Tenericutes	Mollicutes	Mollicutes RF39	uncultured rumen bacterium	uncultured rumen bacterium	0.000127658	0
	Bacteria	Bacteroidetes	Bacteroidia	Bacteroidales	Muribaculaceae	uncultured Porphyromonadaceae bacterium	0.0085482	0.0128468
	Bacteria	Bacteroidetes	Bacteroidia	Bacteroidales	p-251-o5	uncultured bacterium	0.0936701	2.06374e-06
	Bacteria	Bacteroidetes	Bacteroidia	Bacteroidales	Bacteroidales RF16 group	uncultured bacterium	0.0184564	0.00323594
	Bacteria	Bacteroidetes	Bacteroidia	Bacteroidales	Muribaculaceae	uncultured bacterium	0.00918158	0.00710957
	Bacteria	Bacteroidetes	Bacteroidia	Bacteroidales	p-2534-18B5 gut group	uncultured bacterium	0.00268901	0.000369409
	Bacteria	Firmicutes	Erysipelotrichia	Erysipelotrichales	Erysipelotrichaceae	uncultured bacterium	0.000942708	8.25495e-06
	Bacteria	Bacteroidetes	Bacteroidia	Bacteroidales	uncultured	uncultured bacterium	0.000374792	2.27011e-05
	Bacteria	Actinobacteria	Coriobacteriia	Coriobacteriales	uncultured	uncultured bacterium	0.000328966	8.04857e-05
	Bacteria	Tenericutes	Mollicutes	Mollicutes RF39	uncultured bacterium	uncultured bacterium	0.000320782	4.12747e-05
	Bacteria	Kiritimatiellaeota	Kiritimatiellae	WCHB1-41	uncultured bacterium	uncultured bacterium	0.000240587	3.9211e-05
	Bacteria	Firmicutes	Clostridia	Clostridiales	Clostridiales vadinBB60 group	uncultured bacterium	0.000184941	0
	Bacteria	Firmicutes	Erysipelotrichia	Erysipelotrichales	Erysipelotrichaceae	uncultured	0.00513579	0.00686192
	Bacteria	Bacteroidetes	Bacteroidia	Bacteroidales	Prevotellaceae	uncultured	0.00508506	0.00589816
	Bacteria	Firmicutes	Clostridia	Clostridiales	Lachnospiraceae	uncultured	0.0011211	0.00120522
	Bacteria	Firmicutes	Clostridia	Clostridiales	Ruminococcaceae	uncultured	0.000718487	0.000152716
	Bacteria	Actinobacteria	Coriobacteriia	Coriobacteriales	Eggerthellaceae	uncultured	0.000186578	0.000117633
	Bacteria	Firmicutes	Clostridia	Clostridiales	Peptococcaceae	uncultured	9.32888e-05	2.27011e-05
	Bacteria	Actinobacteria	Coriobacteriia	Coriobacteriales	Atopobiaceae	uncultured	7.20124e-05	3.9211e-05
	Bacteria	Firmicutes	Negativicutes	Selenomonadales	Veillonellaceae	uncultured	0	0.00202246
	Bacteria	Firmicutes	Erysipelotrichia	Erysipelotrichales	Erysipelotrichaceae	Turicibacter	0.0258754	0.00709306
	Bacteria	Spirochaetes	Spirochaetia	Spirochaetales	Spirochaetaceae	Treponema 2	0.0897569	0.0113939
	Bacteria	Firmicutes	Clostridia	Clostridiales	Peptostreptococcaceae	Terrisporobacter	0.0655133	0.00762963
	Bacteria	Proteobacteria	Gammaproteobacteria	Betaproteobacteriales	Burkholderiaceae	Sutterella	0.0019918	0.000887407
	Bacteria	Proteobacteria	Gammaproteobacteria	Aeromonadales	Succinivibrionaceae	Succinivibrio	0.0018445	0.0307827
	Bacteria	Firmicutes	Negativicutes	Selenomonadales	Acidaminococcaceae	Succiniclasticum	0	0.000196055
	Bacteria	Firmicutes	Clostridia	Clostridiales	Ruminococcaceae	Subdoligranulum	0.00221929	0.00717768
	Bacteria	Spirochaetes	Spirochaetia	Spirochaetales	Spirochaetaceae	Sphaerochaeta	0.00154499	0.000478787
	Bacteria	Firmicutes	Erysipelotrichia	Erysipelotrichales	Erysipelotrichaceae	Solobacterium	0.000883788	0.00446799
	Bacteria	Firmicutes	Clostridia	Clostridiales	Lachnospiraceae	Shuttleworthia	2.12764e-05	0.00070167
	Bacteria	Firmicutes	Negativicutes	Selenomonadales	Veillonellaceae	Selenomonas 1	3.27329e-05	0.000146525
	Bacteria	Firmicutes	Negativicutes	Selenomonadales	Veillonellaceae	Selenomonas	0.000114565	0.00131873
	Bacteria	Firmicutes	Negativicutes	Selenomonadales	Veillonellaceae	Schwartzia	4.90994e-06	0.000390046
	Bacteria	Firmicutes	Clostridia	Clostridiales	Ruminococcaceae	Ruminococcus 2	0.000436984	0.00149621
	Bacteria	Firmicutes	Clostridia	Clostridiales	Ruminococcaceae	Ruminococcus 1	0.00773642	0.00723752
	Bacteria	Firmicutes	Clostridia	Clostridiales	Ruminococcaceae	Ruminococcaceae UCG-014	0.0109622	0.0103744
	Bacteria	Firmicutes	Clostridia	Clostridiales	Ruminococcaceae	Ruminococcaceae UCG-013	1.47298e-05	0.000109378
	Bacteria	Firmicutes	Clostridia	Clostridiales	Ruminococcaceae	Ruminococcaceae UCG-010	0.000689028	9.90593e-05
	Bacteria	Firmicutes	Clostridia	Clostridiales	Ruminococcaceae	Ruminococcaceae UCG-009	0.00126349	0.000932809
	Bacteria	Firmicutes	Clostridia	Clostridiales	Ruminococcaceae	Ruminococcaceae UCG-008	0.000927978	0.00173973
	Bacteria	Firmicutes	Clostridia	Clostridiales	Ruminococcaceae	Ruminococcaceae UCG-005	0.0340013	0.0564783
	Bacteria	Firmicutes	Clostridia	Clostridiales	Ruminococcaceae	Ruminococcaceae UCG-004	0.000621925	0.000206374
	Bacteria	Firmicutes	Clostridia	Clostridiales	Ruminococcaceae	Ruminococcaceae UCG-002	0.000112929	0.000815176
	Bacteria	Firmicutes	Clostridia	Clostridiales	Ruminococcaceae	Ruminococcaceae UCG-001	0.000168574	0
	Bacteria	Firmicutes	Clostridia	Clostridiales	Ruminococcaceae	Ruminococcaceae NK4A214 group	0.00371518	0.00410477
	Bacteria	Proteobacteria	Gammaproteobacteria	Aeromonadales	Succinivibrionaceae	Ruminobacter	0	0.00400778
	Bacteria	Firmicutes	Clostridia	Clostridiales	Ruminococcaceae	Ruminiclostridium 9	0.00079541	0.00097202
	Bacteria	Firmicutes	Clostridia	Clostridiales	Ruminococcaceae	Ruminiclostridium 6	0.00458588	0.0019977
	Bacteria	Firmicutes	Clostridia	Clostridiales	Ruminococcaceae	Ruminiclostridium 5	0.000410798	0.000565464
	Bacteria	Firmicutes	Clostridia	Clostridiales	Lachnospiraceae	Roseburia	0.0186561	0.0414233
	Bacteria	Bacteroidetes	Bacteroidia	Bacteroidales	Rikenellaceae	Rikenellaceae RC9 gut group	0.0424939	0.0150446
	Bacteria	Firmicutes	Negativicutes	Selenomonadales	Veillonellaceae	Quinella	0.000289686	2.47648e-05
	Bacteria	Synergistetes	Synergistia	Synergistales	Synergistaceae	Pyramidobacter	0.000225857	0.0001878
	Bacteria	Bacteroidetes	Bacteroidia	Bacteroidales	Prevotellaceae	Prevotellaceae UCG-004	0.00135842	0.000412747
	Bacteria	Bacteroidetes	Bacteroidia	Bacteroidales	Prevotellaceae	Prevotellaceae UCG-003	0.0230734	0.0149084
	Bacteria	Bacteroidetes	Bacteroidia	Bacteroidales	Prevotellaceae	Prevotellaceae UCG-001	0.00618161	0.031084
	Bacteria	Bacteroidetes	Bacteroidia	Bacteroidales	Prevotellaceae	Prevotellaceae NK3B31 group	0.0745999	0.101913
	Bacteria	Bacteroidetes	Bacteroidia	Bacteroidales	Prevotellaceae	Prevotella 9	0.0132339	0.0719542
	Bacteria	Bacteroidetes	Bacteroidia	Bacteroidales	Prevotellaceae	Prevotella 2	0.00108019	0.00752645
	Bacteria	Bacteroidetes	Bacteroidia	Bacteroidales	Prevotellaceae	Prevotella 1	0.00830597	0.146975
	Bacteria	Bacteroidetes	Bacteroidia	Bacteroidales	Prevotellaceae	Prevotella	0.0100032	4.12747e-06
	Bacteria	Firmicutes	Negativicutes	Selenomonadales	Acidaminococcaceae	Phascolarctobacterium	0.0391027	0.0234358
	Bacteria	Firmicutes	Clostridia	Clostridiales	Peptococcaceae	Peptococcus	0.000296233	3.0956e-05
	Bacteria	Bacteroidetes	Bacteroidia	Bacteroidales	Tannerellaceae	Parabacteroides	0.0146152	0.0171146
	Bacteria	Planctomycetes	Planctomycetacia	Pirellulales	Pirellulaceae	p-1088-a5 gut group	6.71025e-05	0.000130015
	Bacteria	Firmicutes	Clostridia	Clostridiales	Lachnospiraceae	Other	0.0151046	0.016287
	Bacteria	Firmicutes	Clostridia	Clostridiales	Ruminococcaceae	Other	0.00323728	0.00405524
	Bacteria	Bacteroidetes	Bacteroidia	Bacteroidales	Prevotellaceae	Other	0.00273156	0.00435242
	Bacteria	Bacteroidetes	Bacteroidia	Bacteroidales	Other	Other	0.00251225	0
	Bacteria	Firmicutes	Clostridia	Clostridiales	Peptostreptococcaceae	Other	0.00122912	0.000142398
	Bacteria	Bacteroidetes	Bacteroidia	Bacteroidales	p-251-o5	Other	0.000145661	0
	Bacteria	Firmicutes	Clostridia	Clostridiales	Clostridiaceae 1	Other	0.000144025	8.46132e-05
	Bacteria	Tenericutes	Mollicutes	Mollicutes RF39	Other	Other	0.000108019	7.42945e-05
	Bacteria	Firmicutes	Clostridia	Clostridiales	Ruminococcaceae	Oscillospira	0.00148116	0.00276747
	Bacteria	Firmicutes	Clostridia	Clostridiales	Ruminococcaceae	Oscillibacter	0.00195415	0.00557828
	Bacteria	Cyanobacteria	Oxyphotobacteria	Chloroplast	Oryza sativa Japonica Group (Japanese rice)	Oryza sativa Japonica Group (Japanese rice)	9.81987e-06	0.000150653
	Bacteria	Firmicutes	Clostridia	Clostridiales	Lachnospiraceae	Oribacterium	0.00283631	0.00376632
	Bacteria	Firmicutes	Clostridia	Clostridiales	Ruminococcaceae	Negativibacillus	0.000175121	0.000608802
	Bacteria	Firmicutes	Clostridia	Clostridiales	Lachnospiraceae	Moryella	8.67422e-05	0.000222884
	Bacteria	Firmicutes	Negativicutes	Selenomonadales	Veillonellaceae	Mitsuokella	2.12764e-05	0.0037787
	Archaea	Euryarchaeota	Methanobacteria	Methanobacteriales	Methanobacteriaceae	Methanobrevibacter	0.000220947	3.9211e-05
	Bacteria	Firmicutes	Negativicutes	Selenomonadales	Veillonellaceae	Megasphaera	1.63665e-06	0.00804238
	Bacteria	Firmicutes	Clostridia	Clostridiales	Lachnospiraceae	Marvinbryantia	0.00277575	0.000503552
	Bacteria	Firmicutes	Bacilli	Lactobacillales	Lactobacillaceae	Lactobacillus	0.0126562	0.0249217
	Bacteria	Firmicutes	Clostridia	Clostridiales	Lachnospiraceae	Lachnospiraceae XPB1014 group	0.00251716	0.0106035
	Bacteria	Firmicutes	Clostridia	Clostridiales	Lachnospiraceae	Lachnospiraceae UCG-010	2.7823e-05	0.000144462
	Bacteria	Firmicutes	Clostridia	Clostridiales	Lachnospiraceae	Lachnospiraceae UCG-009	0.00107037	0.000877088
	Bacteria	Firmicutes	Clostridia	Clostridiales	Lachnospiraceae	Lachnospiraceae UCG-007	0.00413744	0.000501488
	Bacteria	Firmicutes	Clostridia	Clostridiales	Lachnospiraceae	Lachnospiraceae UCG-001	0.000325692	0.000227011
	Bacteria	Firmicutes	Clostridia	Clostridiales	Lachnospiraceae	Lachnospiraceae NK4A136 group	0.00451878	0.00725197
	Bacteria	Firmicutes	Clostridia	Clostridiales	Lachnospiraceae	Lachnospiraceae ND3007 group	0.00199507	0.00237536
	Bacteria	Firmicutes	Clostridia	Clostridiales	Lachnospiraceae	Lachnospiraceae FCS020 group	0.000649748	0.000693415
	Bacteria	Firmicutes	Clostridia	Clostridiales	Lachnospiraceae	Lachnospiraceae AC2044 group	0.000355152	0.00405524
	Bacteria	Firmicutes	Clostridia	Clostridiales	Lachnospiraceae	Lachnospira	0.000743037	0.000625312
	Bacteria	Firmicutes	Clostridia	Clostridiales	Lachnospiraceae	Lachnoclostridium	0.00152699	0.00305227
	Bacteria	Firmicutes	Clostridia	Clostridiales	Peptostreptococcaceae	Intestinibacter	0.000986897	0.000509743
	Bacteria	Firmicutes	Clostridia	Clostridiales	Ruminococcaceae	Hydrogenoanaerobacterium	3.43695e-05	7.63582e-05
	Bacteria	Firmicutes	Erysipelotrichia	Erysipelotrichales	Erysipelotrichaceae	Holdemanella	0.000607195	0.00044164
	Bacteria	Firmicutes	Clostridia	Clostridiales	Lachnospiraceae	GCA-900066575	0.000217674	0.00013827
	Bacteria	Firmicutes	Clostridia	Clostridiales	Ruminococcaceae	GCA-900066225	0.00050245	0.000189864
	Bacteria	Firmicutes	Clostridia	Clostridiales	Lachnospiraceae	Fusicatenibacter	0.000399341	7.63582e-05
	Bacteria	Firmicutes	Clostridia	Clostridiales	Ruminococcaceae	Fournierella	0.000558096	0.00206993
	Bacteria	Fibrobacteres	Fibrobacteria	Fibrobacterales	Fibrobacteraceae	Fibrobacter	0.000548276	0.0001878
	Bacteria	Firmicutes	Clostridia	Clostridiales	Lachnospiraceae	FD2005	5.89192e-05	5.98484e-05
	Bacteria	Firmicutes	Clostridia	Clostridiales	Family XIII	Family XIII UCG-001	0.000368245	0.000544826
	Bacteria	Firmicutes	Clostridia	Clostridiales	Family XIII	Family XIII AD3011 group	0.00111292	0.00146113
	Bacteria	Firmicutes	Clostridia	Clostridiales	Ruminococcaceae	Faecalibacterium	0.00626671	0.00534301
	Bacteria	Proteobacteria	Gammaproteobacteria	Enterobacteriales	Enterobacteriaceae	Escherichia-Shigella	0.00218328	0.000202246
	Bacteria	Firmicutes	Erysipelotrichia	Erysipelotrichales	Erysipelotrichaceae	Erysipelotrichaceae UCG-004	0.000193124	9.69956e-05
	Bacteria	Firmicutes	Erysipelotrichia	Erysipelotrichales	Erysipelotrichaceae	Erysipelotrichaceae UCG-003	0.00145825	0.000984402
	Bacteria	Elusimicrobia	Elusimicrobia	Elusimicrobiales	Elusimicrobiaceae	Elusimicrobium	0.000376428	3.50835e-05
	Bacteria	Firmicutes	Clostridia	Clostridiales	Lachnospiraceae	Dorea	0.000508997	0.00127745
	Bacteria	Firmicutes	Negativicutes	Selenomonadales	Veillonellaceae	Dialister	0	0.000257967
	Bacteria	Bacteroidetes	Bacteroidia	Bacteroidales	Rikenellaceae	dgA-11 gut group	0.001599	0.000730563
	Bacteria	Proteobacteria	Deltaproteobacteria	Desulfovibrionales	Desulfovibrionaceae	Desulfovibrio	0.000828142	0.000668651
	Bacteria	Firmicutes	Clostridia	Clostridiales	Lachnospiraceae	Coprococcus 3	0.00155645	0.00236504
	Bacteria	Firmicutes	Clostridia	Clostridiales	Lachnospiraceae	Coprococcus 2	0.000599012	0.0039211
	Bacteria	Firmicutes	Clostridia	Clostridiales	Lachnospiraceae	Coprococcus 1	0.000196397	0.000328134
	Bacteria	Actinobacteria	Coriobacteriia	Coriobacteriales	Coriobacteriaceae	Collinsella	3.92795e-05	0.000103187
	Bacteria	Firmicutes	Clostridia	Clostridiales	Clostridiaceae 1	Clostridium sensu stricto 6	0.00680681	0.00560717
	Bacteria	Firmicutes	Clostridia	Clostridiales	Clostridiaceae 1	Clostridium sensu stricto 1	0.155517	0.0525778
	Bacteria	Firmicutes	Clostridia	Clostridiales	Christensenellaceae	Christensenellaceae R-7 group	0.00683954	0.00528317
	Bacteria	Firmicutes	Clostridia	Clostridiales	Lachnospiraceae	Cellulosilyticum	0.000356789	0.000348771
	Bacteria	Firmicutes	Erysipelotrichia	Erysipelotrichales	Erysipelotrichaceae	Catenisphaera	0.000242223	0.000577846
	Bacteria	Firmicutes	Erysipelotrichia	Erysipelotrichales	Erysipelotrichaceae	Candidatus Stoquefichus	0.000638292	0
	Bacteria	Firmicutes	Clostridia	Clostridiales	Ruminococcaceae	Candidatus Soleaferrea	1.30932e-05	0.00022082
	Bacteria	Patescibacteria	Saccharimonadia	Saccharimonadales	Saccharimonadaceae	Candidatus Saccharimonas	0.000991807	0.000235266
	Bacteria	Epsilonbacteraeota	Campylobacteria	Campylobacterales	Campylobacteraceae	Campylobacter	1.96397e-05	0.000117633
	Bacteria	Firmicutes	Clostridia	Clostridiales	Lachnospiraceae	Butyrivibrio	0.000389522	9.28681e-05
	Bacteria	Firmicutes	Clostridia	Clostridiales	Ruminococcaceae	Butyricicoccus	0.000546639	0.0019461
	Bacteria	Firmicutes	Clostridia	Clostridiales	Lachnospiraceae	Blautia	0.00315545	0.00114744
	Bacteria	Actinobacteria	Actinobacteria	Bifidobacteriales	Bifidobacteriaceae	Bifidobacterium	8.18323e-06	0.00130015
	Bacteria	Bacteroidetes	Bacteroidia	Bacteroidales	Bacteroidaceae	Bacteroides	0.00419636	0.00704353
	Bacteria	Firmicutes	Clostridia	Clostridiales	Ruminococcaceae	Angelakisella	2.94596e-05	0.000470532
	Bacteria	Firmicutes	Clostridia	Clostridiales	Family XIII	Anaerovorax	0.000193124	0.000165099
	Bacteria	Firmicutes	Negativicutes	Selenomonadales	Veillonellaceae	Anaerovibrio	0.00939434	0.0752769
	Bacteria	Firmicutes	Clostridia	Clostridiales	Lachnospiraceae	Anaerostipes	0.000101472	1.44462e-05
	Bacteria	Firmicutes	Clostridia	Clostridiales	Lachnospiraceae	Anaerosporobacter	0.0004779	0.000262095
	Bacteria	Tenericutes	Mollicutes	Anaeroplasmatales	Anaeroplasmataceae	Anaeroplasma	0.000733217	0
	Bacteria	Bacteroidetes	Bacteroidia	Bacteroidales	Prevotellaceae	Alloprevotella	0.0279097	0.00920839
	Bacteria	Verrucomicrobia	Verrucomicrobiae	Verrucomicrobiales	Akkermansiaceae	Akkermansia	0.00537474	0
	Bacteria	Firmicutes	Clostridia	Clostridiales	Lachnospiraceae	Agathobacter	0.00881497	0.0200575
	Bacteria	Firmicutes	Clostridia	Clostridiales	Lachnospiraceae	Acetitomaculum	0.00217346	0.00012176
	Bacteria	Firmicutes	Clostridia	Clostridiales	Lachnospiraceae	[Ruminococcus] torques group	8.18323e-06	0.000130015
	Bacteria	Firmicutes	Clostridia	Clostridiales	Lachnospiraceae	[Ruminococcus] gnavus group	0.000515543	0.000227011
	Bacteria	Firmicutes	Clostridia	Clostridiales	Lachnospiraceae	[Ruminococcus] gauvreauii group	0.000672661	0.000722308
	Bacteria	Firmicutes	Clostridia	Clostridiales	Lachnospiraceae	[Eubacterium] xylanophilum group	0.000307689	0.00120935
	Bacteria	Firmicutes	Clostridia	Clostridiales	Lachnospiraceae	[Eubacterium] ventriosum group	0.000207854	7.8422e-05
	Bacteria	Firmicutes	Clostridia	Clostridiales	Lachnospiraceae	[Eubacterium] ruminantium group	0.00131586	0.00285002
	Bacteria	Firmicutes	Clostridia	Clostridiales	Family XIII	[Eubacterium] nodatum group	0.000237314	0.000206374
	Bacteria	Firmicutes	Clostridia	Clostridiales	Lachnospiraceae	[Eubacterium] hallii group	0.000720124	0.000262095
	Bacteria	Firmicutes	Clostridia	Clostridiales	Lachnospiraceae	[Eubacterium] eligens group	4.90994e-06	0.000571655
	Bacteria	Firmicutes	Clostridia	Clostridiales	Ruminococcaceae	[Eubacterium] coprostanoligenes group	0.0152486	0.00339278
	Bacteria	Firmicutes	Clostridia	Clostridiales	Family XIII	[Eubacterium] brachy group	0.000841236	3.50835e-05
	Bacteria	Firmicutes	Erysipelotrichia	Erysipelotrichales	Erysipelotrichaceae	[Anaerorhabdus] furcosa group	0.000121112	0.000156844

## Sheet: Species
	Species
	Kingdom	Phylum	Class	Order	Family	Genus	Species	L	LD
	Bacteria	Firmicutes	Negativicutes	Selenomonadales	Veillonellaceae	Veillonella	Veillonella magna	0	0.000835813
	Bacteria	Firmicutes	Clostridia	Clostridiales	Ruminococcaceae	Ruminococcaceae UCG-014	unidentified rumen bacterium JW32	0.000572826	0
	Bacteria	Firmicutes	Clostridia	Clostridiales	Ruminococcaceae	Ruminococcaceae UCG-014	unidentified	0.00106709	4.12747e-06
	Bacteria	Actinobacteria	Actinobacteria	Bifidobacteriales	Bifidobacteriaceae	Bifidobacterium	unidentified	1.63665e-06	0.000447831
	Bacteria	Firmicutes	Negativicutes	Selenomonadales	Acidaminococcaceae	Phascolarctobacterium	uncultured Veillonellaceae bacterium	0.000240587	0.000185736
	Bacteria	Firmicutes	Negativicutes	Selenomonadales	Veillonellaceae	Selenomonas 1	uncultured Veillonellaceae bacterium	3.27329e-05	0.000146525
	Bacteria	Proteobacteria	Gammaproteobacteria	Aeromonadales	Succinivibrionaceae	Succinivibrio	uncultured Succinivibrio sp.	5.40093e-05	0.00124031
	Bacteria	Firmicutes	Erysipelotrichia	Erysipelotrichales	Erysipelotrichaceae	uncultured	uncultured Solobacterium sp.	0.000936161	0.000664523
	Bacteria	Firmicutes	Clostridia	Clostridiales	Ruminococcaceae	Ruminococcus 1	uncultured Ruminococcus sp.	0.00301143	0.00230313
	Bacteria	Firmicutes	Clostridia	Clostridiales	Ruminococcaceae	Ruminococcaceae UCG-005	uncultured Ruminococcaceae bacterium	0.00517835	0.00927443
	Bacteria	Firmicutes	Clostridia	Clostridiales	Ruminococcaceae	Ruminococcaceae UCG-014	uncultured Ruminococcaceae bacterium	0.000418981	0.000313688
	Bacteria	Firmicutes	Clostridia	Clostridiales	Ruminococcaceae	Ruminococcus 2	uncultured Ruminococcaceae bacterium	0.000165301	0
	Bacteria	Firmicutes	Clostridia	Clostridiales	Ruminococcaceae	Ruminococcaceae NK4A214 group	uncultured Ruminococcaceae bacterium	0.000153845	0.000210501
	Bacteria	Firmicutes	Clostridia	Clostridiales	Ruminococcaceae	Ruminococcaceae UCG-010	uncultured Ruminococcaceae bacterium	8.51055e-05	1.23824e-05
	Bacteria	Firmicutes	Negativicutes	Selenomonadales	Acidaminococcaceae	Succiniclasticum	uncultured rumen bacterium 4C28d-16	0	0.000196055
	Bacteria	Spirochaetes	Spirochaetia	Spirochaetales	Spirochaetaceae	Treponema 2	uncultured rumen bacterium	0.00346641	6.60396e-05
	Bacteria	Firmicutes	Clostridia	Clostridiales	Ruminococcaceae	Ruminococcaceae NK4A214 group	uncultured rumen bacterium	0.00310308	0.00339897
	Bacteria	Bacteroidetes	Bacteroidia	Bacteroidales	Prevotellaceae	Prevotellaceae UCG-001	uncultured rumen bacterium	0.00164647	0.0013827
	Bacteria	Firmicutes	Clostridia	Clostridiales	Ruminococcaceae	Ruminococcaceae UCG-014	uncultured rumen bacterium	0.00113256	0.000140334
	Bacteria	Bacteroidetes	Bacteroidia	Bacteroidales	Bacteroidales RF16 group	uncultured rumen bacterium	uncultured rumen bacterium	0.000800319	0.00204929
	Bacteria	Firmicutes	Clostridia	Clostridiales	Ruminococcaceae	Ruminococcaceae UCG-004	uncultured rumen bacterium	0.000527	0.000191927
	Bacteria	Firmicutes	Clostridia	Clostridiales	Ruminococcaceae	[Eubacterium] coprostanoligenes group	uncultured rumen bacterium	0.000505723	8.25495e-06
	Bacteria	Proteobacteria	Deltaproteobacteria	Bradymonadales	uncultured rumen bacterium	uncultured rumen bacterium	uncultured rumen bacterium	0.00026841	0.00129809
	Bacteria	Firmicutes	Clostridia	Clostridiales	Ruminococcaceae	Ruminococcaceae UCG-005	uncultured rumen bacterium	0.000220947	0.00092249
	Bacteria	Tenericutes	Mollicutes	Mollicutes RF39	uncultured rumen bacterium	uncultured rumen bacterium	uncultured rumen bacterium	0.000127658	0
	Bacteria	Firmicutes	Negativicutes	Selenomonadales	Veillonellaceae	Selenomonas	uncultured rumen bacterium	0.000114565	0.00131873
	Bacteria	Firmicutes	Clostridia	Clostridiales	Lachnospiraceae	Lachnospiraceae FCS020 group	uncultured rumen bacterium	8.34689e-05	3.9211e-05
	Bacteria	Firmicutes	Negativicutes	Selenomonadales	Veillonellaceae	Schwartzia	uncultured rumen bacterium	4.90994e-06	0.000390046
	Bacteria	Firmicutes	Negativicutes	Selenomonadales	Veillonellaceae	uncultured	uncultured rumen bacterium	0	0.00202246
	Bacteria	Firmicutes	Clostridia	Clostridiales	Christensenellaceae	Christensenellaceae R-7 group	uncultured prokaryote	0.00281176	0.00210914
	Bacteria	Spirochaetes	Spirochaetia	Spirochaetales	Spirochaetaceae	Sphaerochaeta	uncultured prokaryote	0.000926341	0.000227011
	Bacteria	Firmicutes	Clostridia	Clostridiales	Ruminococcaceae	Ruminococcaceae UCG-005	uncultured prokaryote	0.000325692	0.000132079
	Bacteria	Bacteroidetes	Bacteroidia	Bacteroidales	Prevotellaceae	Prevotellaceae NK3B31 group	uncultured Prevotella sp.	0.00203926	0.00268286
	Bacteria	Bacteroidetes	Bacteroidia	Bacteroidales	Muribaculaceae	uncultured Porphyromonadaceae bacterium	uncultured Porphyromonadaceae bacterium	0.0085482	0.0128468
	Bacteria	Firmicutes	Clostridia	Clostridiales	Lachnospiraceae	Roseburia	uncultured organism	0.00372337	0.000538635
	Bacteria	Firmicutes	Clostridia	Clostridiales	Family XIII	Family XIII AD3011 group	uncultured organism	0.000847782	0.00144874
	Bacteria	Firmicutes	Clostridia	Clostridiales	Lachnospiraceae	Lachnospiraceae NK4A136 group	uncultured organism	0.000744674	0.00159733
	Bacteria	Firmicutes	Clostridia	Clostridiales	Lachnospiraceae	Lachnospira	uncultured organism	0.000610469	1.65099e-05
	Bacteria	Firmicutes	Clostridia	Clostridiales	Ruminococcaceae	Ruminococcaceae UCG-014	uncultured organism	0.000471354	0.000354963
	Bacteria	Firmicutes	Clostridia	Clostridiales	Ruminococcaceae	[Eubacterium] coprostanoligenes group	uncultured organism	0.000432074	0.000435448
	Bacteria	Firmicutes	Clostridia	Clostridiales	Lachnospiraceae	Fusicatenibacter	uncultured organism	0.000399341	7.63582e-05
	Bacteria	Firmicutes	Clostridia	Clostridiales	Ruminococcaceae	Ruminiclostridium 9	uncultured organism	0.000366609	0.00032607
	Bacteria	Firmicutes	Clostridia	Clostridiales	Lachnospiraceae	Lachnoclostridium	uncultured organism	0.00025368	0.000637695
	Bacteria	Firmicutes	Clostridia	Clostridiales	Lachnospiraceae	Coprococcus 1	uncultured organism	0.000196397	0.000328134
	Bacteria	Firmicutes	Clostridia	Clostridiales	Ruminococcaceae	Ruminococcaceae UCG-010	uncultured organism	0.000178394	4.54022e-05
	Bacteria	Firmicutes	Clostridia	Clostridiales	Ruminococcaceae	Ruminococcaceae UCG-005	uncultured organism	0.000155481	0.00070167
	Bacteria	Firmicutes	Clostridia	Clostridiales	Peptococcaceae	uncultured	uncultured organism	9.32888e-05	2.27011e-05
	Bacteria	Firmicutes	Clostridia	Clostridiales	Lachnospiraceae	uncultured	uncultured organism	4.25528e-05	8.04857e-05
	Bacteria	Firmicutes	Clostridia	Clostridiales	Ruminococcaceae	Fournierella	uncultured organism	3.27329e-05	8.66769e-05
	Bacteria	Firmicutes	Clostridia	Clostridiales	Lachnospiraceae	Roseburia	uncultured Lachnospiraceae bacterium	0.0030327	0.00165924
	Bacteria	Firmicutes	Clostridia	Clostridiales	Lachnospiraceae	Lachnospiraceae NK4A136 group	uncultured Lachnospiraceae bacterium	0.000674298	0.00320705
	Bacteria	Firmicutes	Clostridia	Clostridiales	Clostridiaceae 1	Clostridium sensu stricto 1	uncultured Firmicutes bacterium	0.000137478	2.06374e-05
	Bacteria	Firmicutes	Clostridia	Clostridiales	Ruminococcaceae	[Eubacterium] coprostanoligenes group	uncultured Eubacterium sp.	0.000428801	1.85736e-05
	Bacteria	Firmicutes	Clostridia	Clostridiales	Clostridiaceae 1	Clostridium sensu stricto 1	uncultured Clostridium sp.	0.00192142	0.00131047
	Bacteria	Firmicutes	Clostridia	Clostridiales	Lachnospiraceae	Lachnospiraceae FCS020 group	uncultured Clostridium sp.	0.0004779	0.000251776
	Bacteria	Firmicutes	Clostridia	Clostridiales	Ruminococcaceae	[Eubacterium] coprostanoligenes group	uncultured Clostridium sp.	6.21925e-05	0.000202246
	Bacteria	Firmicutes	Clostridia	Clostridiales	Lachnospiraceae	Cellulosilyticum	uncultured Cellulosilyticum sp.	5.56459e-05	0.000264158
	Bacteria	Firmicutes	Erysipelotrichia	Erysipelotrichales	Erysipelotrichaceae	Solobacterium	uncultured Bulleidia sp.	0.000883788	0.00446799
	Bacteria	Bacteroidetes	Bacteroidia	Bacteroidales	Rikenellaceae	Rikenellaceae RC9 gut group	uncultured beta proteobacterium	0.00324874	0.000949319
	Bacteria	Bacteroidetes	Bacteroidia	Bacteroidales	Bacteroidaceae	Bacteroides	uncultured Bacteroidetes bacterium	0.000540093	0.0040408
	Bacteria	Bacteroidetes	Bacteroidia	Bacteroidales	Rikenellaceae	Rikenellaceae RC9 gut group	uncultured Bacteroidales bacterium	0.0137986	0.00191721
	Bacteria	Bacteroidetes	Bacteroidia	Bacteroidales	Rikenellaceae	dgA-11 gut group	uncultured Bacteroidales bacterium	0.001599	0.000730563
	Bacteria	Bacteroidetes	Bacteroidia	Bacteroidales	Prevotellaceae	Alloprevotella	uncultured Bacteroidales bacterium	9.32888e-05	0.000592292
	Bacteria	Firmicutes	Clostridia	Clostridiales	Lachnospiraceae	uncultured	uncultured bacterium adhufec236	0.000289686	0.000357026
	Bacteria	Firmicutes	Clostridia	Clostridiales	Clostridiaceae 1	Clostridium sensu stricto 1	uncultured bacterium	0.114989	0.0426616
	Bacteria	Bacteroidetes	Bacteroidia	Bacteroidales	p-251-o5	uncultured bacterium	uncultured bacterium	0.0936701	2.06374e-06
	Bacteria	Spirochaetes	Spirochaetia	Spirochaetales	Spirochaetaceae	Treponema 2	uncultured bacterium	0.0741073	0.00668444
	Bacteria	Firmicutes	Clostridia	Clostridiales	Peptostreptococcaceae	Terrisporobacter	uncultured bacterium	0.0655133	0.00762963
	Bacteria	Bacteroidetes	Bacteroidia	Bacteroidales	Prevotellaceae	Prevotellaceae NK3B31 group	uncultured bacterium	0.0437393	0.0629976
	Bacteria	Firmicutes	Negativicutes	Selenomonadales	Acidaminococcaceae	Phascolarctobacterium	uncultured bacterium	0.0388621	0.0232501
	Bacteria	Bacteroidetes	Bacteroidia	Bacteroidales	Prevotellaceae	Alloprevotella	uncultured bacterium	0.0275578	0.00806921
	Bacteria	Firmicutes	Clostridia	Clostridiales	Ruminococcaceae	Ruminococcaceae UCG-005	uncultured bacterium	0.0264875	0.0410395
	Bacteria	Firmicutes	Erysipelotrichia	Erysipelotrichales	Erysipelotrichaceae	Turicibacter	uncultured bacterium	0.0258754	0.00709306
	Bacteria	Bacteroidetes	Bacteroidia	Bacteroidales	Rikenellaceae	Rikenellaceae RC9 gut group	uncultured bacterium	0.0254466	0.0121781
	Bacteria	Bacteroidetes	Bacteroidia	Bacteroidales	Prevotellaceae	Prevotellaceae UCG-003	uncultured bacterium	0.0230734	0.0149084
	Bacteria	Bacteroidetes	Bacteroidia	Bacteroidales	Bacteroidales RF16 group	uncultured bacterium	uncultured bacterium	0.0184564	0.00323594
	Bacteria	Bacteroidetes	Bacteroidia	Bacteroidales	Prevotellaceae	Prevotella 9	uncultured bacterium	0.0105351	0.0561398
	Bacteria	Firmicutes	Negativicutes	Selenomonadales	Veillonellaceae	Anaerovibrio	uncultured bacterium	0.00939434	0.0752769
	Bacteria	Bacteroidetes	Bacteroidia	Bacteroidales	Muribaculaceae	uncultured bacterium	uncultured bacterium	0.00918158	0.00710957
	Bacteria	Bacteroidetes	Bacteroidia	Bacteroidales	Prevotellaceae	Prevotella 1	uncultured bacterium	0.00825524	0.145281
	Bacteria	Firmicutes	Clostridia	Clostridiales	Lachnospiraceae	Agathobacter	uncultured bacterium	0.00581991	0.0102671
	Bacteria	Verrucomicrobia	Verrucomicrobiae	Verrucomicrobiales	Akkermansiaceae	Akkermansia	uncultured bacterium	0.00537474	0
	Bacteria	Firmicutes	Clostridia	Clostridiales	Ruminococcaceae	Faecalibacterium	uncultured bacterium	0.00510961	0.00311831
	Bacteria	Bacteroidetes	Bacteroidia	Bacteroidales	Prevotellaceae	uncultured	uncultured bacterium	0.00508506	0.00589816
	Bacteria	Bacteroidetes	Bacteroidia	Bacteroidales	Prevotellaceae	Prevotellaceae UCG-001	uncultured bacterium	0.00453514	0.0297013
	Bacteria	Firmicutes	Erysipelotrichia	Erysipelotrichales	Erysipelotrichaceae	uncultured	uncultured bacterium	0.00419963	0.0061974
	Bacteria	Firmicutes	Clostridia	Clostridiales	Ruminococcaceae	Ruminiclostridium 6	uncultured bacterium	0.00363008	0.00159114
	Bacteria	Bacteroidetes	Bacteroidia	Bacteroidales	Tannerellaceae	Parabacteroides	uncultured bacterium	0.0029836	0.00249712
	Bacteria	Firmicutes	Clostridia	Clostridiales	Ruminococcaceae	Ruminococcaceae UCG-014	uncultured bacterium	0.00292468	0.00495916
	Bacteria	Firmicutes	Clostridia	Clostridiales	Lachnospiraceae	Oribacterium	uncultured bacterium	0.00283631	0.00376632
	Bacteria	Bacteroidetes	Bacteroidia	Bacteroidales	p-2534-18B5 gut group	uncultured bacterium	uncultured bacterium	0.00268901	0.000369409
	Bacteria	Firmicutes	Clostridia	Clostridiales	Lachnospiraceae	Lachnospiraceae UCG-007	uncultured bacterium	0.002671	0.000350835
	Bacteria	Firmicutes	Clostridia	Clostridiales	Lachnospiraceae	Lachnospiraceae XPB1014 group	uncultured bacterium	0.00251716	0.0106035
	Bacteria	Firmicutes	Clostridia	Clostridiales	Lachnospiraceae	Marvinbryantia	uncultured bacterium	0.00234204	0.000402429
	Bacteria	Firmicutes	Clostridia	Clostridiales	Lachnospiraceae	Lachnospiraceae NK4A136 group	uncultured bacterium	0.0021751	0.00159527
	Bacteria	Firmicutes	Clostridia	Clostridiales	Lachnospiraceae	Acetitomaculum	uncultured bacterium	0.00214237	1.65099e-05
	Bacteria	Proteobacteria	Gammaproteobacteria	Betaproteobacteriales	Burkholderiaceae	Sutterella	uncultured bacterium	0.0019918	0.000887407
	Bacteria	Firmicutes	Clostridia	Clostridiales	Ruminococcaceae	[Eubacterium] coprostanoligenes group	uncultured bacterium	0.00185268	0.000532444
	Bacteria	Firmicutes	Clostridia	Clostridiales	Christensenellaceae	Christensenellaceae R-7 group	uncultured bacterium	0.00167756	0.00137445
	Bacteria	Proteobacteria	Gammaproteobacteria	Aeromonadales	Succinivibrionaceae	Succinivibrio	uncultured bacterium	0.00164156	0.0294846
	Bacteria	Firmicutes	Clostridia	Clostridiales	Lachnospiraceae	Coprococcus 3	uncultured bacterium	0.00155645	0.00236504
	Bacteria	Firmicutes	Clostridia	Clostridiales	Ruminococcaceae	Oscillospira	uncultured bacterium	0.00148116	0.00276747
	Bacteria	Firmicutes	Clostridia	Clostridiales	Lachnospiraceae	Lachnospiraceae ND3007 group	uncultured bacterium	0.00146152	0.0015994
	Bacteria	Firmicutes	Erysipelotrichia	Erysipelotrichales	Erysipelotrichaceae	Erysipelotrichaceae UCG-003	uncultured bacterium	0.00145825	0.000984402
	Bacteria	Bacteroidetes	Bacteroidia	Bacteroidales	Prevotellaceae	Prevotellaceae UCG-004	uncultured bacterium	0.00135842	0.000412747
	Bacteria	Firmicutes	Clostridia	Clostridiales	Lachnospiraceae	[Eubacterium] ruminantium group	uncultured bacterium	0.00131586	0.00285002
	Bacteria	Firmicutes	Clostridia	Clostridiales	Ruminococcaceae	Ruminococcaceae UCG-009	uncultured bacterium	0.00126349	0.000932809
	Bacteria	Firmicutes	Clostridia	Clostridiales	Lachnospiraceae	Blautia	uncultured bacterium	0.00119802	0.000456086
	Bacteria	Bacteroidetes	Bacteroidia	Bacteroidales	Prevotellaceae	Prevotella 2	uncultured bacterium	0.00106873	0.00728705
	Bacteria	Patescibacteria	Saccharimonadia	Saccharimonadales	Saccharimonadaceae	Candidatus Saccharimonas	uncultured bacterium	0.000991807	0.000235266
	Bacteria	Firmicutes	Clostridia	Clostridiales	Peptostreptococcaceae	Intestinibacter	uncultured bacterium	0.000986897	0.000509743
	Bacteria	Firmicutes	Erysipelotrichia	Erysipelotrichales	Erysipelotrichaceae	uncultured bacterium	uncultured bacterium	0.000942708	8.25495e-06
	Bacteria	Firmicutes	Clostridia	Clostridiales	Ruminococcaceae	Ruminococcaceae UCG-008	uncultured bacterium	0.000927978	0.00173973
	Bacteria	Firmicutes	Clostridia	Clostridiales	Family XIII	[Eubacterium] brachy group	uncultured bacterium	0.000841236	3.50835e-05
	Bacteria	Tenericutes	Mollicutes	Anaeroplasmatales	Anaeroplasmataceae	Anaeroplasma	uncultured bacterium	0.000733217	0
	Bacteria	Firmicutes	Clostridia	Clostridiales	Lachnospiraceae	[Eubacterium] hallii group	uncultured bacterium	0.000720124	0.000262095
	Bacteria	Firmicutes	Erysipelotrichia	Erysipelotrichales	Erysipelotrichaceae	Candidatus Stoquefichus	uncultured bacterium	0.000638292	0
	Bacteria	Spirochaetes	Spirochaetia	Spirochaetales	Spirochaetaceae	Sphaerochaeta	uncultured bacterium	0.000618652	0.000251776
	Bacteria	Firmicutes	Erysipelotrichia	Erysipelotrichales	Erysipelotrichaceae	Holdemanella	uncultured bacterium	0.000607195	0.00044164
	Bacteria	Firmicutes	Clostridia	Clostridiales	Lachnospiraceae	Coprococcus 2	uncultured bacterium	0.000599012	0.0039211
	Bacteria	Firmicutes	Clostridia	Clostridiales	Ruminococcaceae	Fournierella	uncultured bacterium	0.000525363	0.00198325
	Bacteria	Firmicutes	Clostridia	Clostridiales	Lachnospiraceae	[Ruminococcus] gnavus group	uncultured bacterium	0.000515543	0.000227011
	Bacteria	Firmicutes	Clostridia	Clostridiales	Lachnospiraceae	Dorea	uncultured bacterium	0.000508997	0.00127745
	Bacteria	Firmicutes	Clostridia	Clostridiales	Ruminococcaceae	GCA-900066225	uncultured bacterium	0.00050245	0.000189864
	Bacteria	Firmicutes	Clostridia	Clostridiales	Lachnospiraceae	Anaerosporobacter	uncultured bacterium	0.0004779	0.000262095
	Bacteria	Firmicutes	Clostridia	Clostridiales	Lachnospiraceae	[Ruminococcus] gauvreauii group	uncultured bacterium	0.000436984	0.00013827
	Bacteria	Firmicutes	Clostridia	Clostridiales	Ruminococcaceae	Ruminiclostridium 5	uncultured bacterium	0.000410798	0.000565464
	Bacteria	Firmicutes	Clostridia	Clostridiales	Lachnospiraceae	Roseburia	uncultured bacterium	0.000409161	0.00379728
	Bacteria	Firmicutes	Clostridia	Clostridiales	Clostridiaceae 1	Clostridium sensu stricto 6	uncultured bacterium	0.000386248	0.000317815
	Bacteria	Elusimicrobia	Elusimicrobia	Elusimicrobiales	Elusimicrobiaceae	Elusimicrobium	uncultured bacterium	0.000376428	3.50835e-05
	Bacteria	Bacteroidetes	Bacteroidia	Bacteroidales	uncultured	uncultured bacterium	uncultured bacterium	0.000374792	2.27011e-05
	Bacteria	Firmicutes	Clostridia	Clostridiales	Ruminococcaceae	Ruminiclostridium 9	uncultured bacterium	0.000356789	0.000381791
	Bacteria	Firmicutes	Clostridia	Clostridiales	Ruminococcaceae	Ruminococcaceae NK4A214 group	uncultured bacterium	0.000350242	0.00044164
	Bacteria	Firmicutes	Clostridia	Clostridiales	Ruminococcaceae	Ruminococcaceae UCG-010	uncultured bacterium	0.000343695	2.27011e-05
	Bacteria	Actinobacteria	Coriobacteriia	Coriobacteriales	uncultured	uncultured bacterium	uncultured bacterium	0.000328966	8.04857e-05
	Bacteria	Tenericutes	Mollicutes	Mollicutes RF39	uncultured bacterium	uncultured bacterium	uncultured bacterium	0.000320782	4.12747e-05
	Bacteria	Firmicutes	Clostridia	Clostridiales	Lachnospiraceae	Lachnospiraceae AC2044 group	uncultured bacterium	0.000319146	0.00390046
	Bacteria	Firmicutes	Clostridia	Clostridiales	Lachnospiraceae	Cellulosilyticum	uncultured bacterium	0.000301143	8.46132e-05
	Bacteria	Fibrobacteres	Fibrobacteria	Fibrobacterales	Fibrobacteraceae	Fibrobacter	uncultured bacterium	0.000296233	8.25495e-06
	Bacteria	Firmicutes	Clostridia	Clostridiales	Peptococcaceae	Peptococcus	uncultured bacterium	0.000296233	3.0956e-05
	Bacteria	Firmicutes	Negativicutes	Selenomonadales	Veillonellaceae	Quinella	uncultured bacterium	0.000289686	2.47648e-05
	Bacteria	Firmicutes	Clostridia	Clostridiales	Ruminococcaceae	Oscillibacter	uncultured bacterium	0.000284776	0.00120109
	Bacteria	Firmicutes	Clostridia	Clostridiales	Ruminococcaceae	Ruminococcus 2	uncultured bacterium	0.000271683	0.00149621
	Bacteria	Firmicutes	Erysipelotrichia	Erysipelotrichales	Erysipelotrichaceae	Catenisphaera	uncultured bacterium	0.000242223	0.000577846
	Bacteria	Kiritimatiellaeota	Kiritimatiellae	WCHB1-41	uncultured bacterium	uncultured bacterium	uncultured bacterium	0.000240587	3.9211e-05
	Bacteria	Firmicutes	Clostridia	Clostridiales	Family XIII	[Eubacterium] nodatum group	uncultured bacterium	0.000237314	0.000206374
	Bacteria	Synergistetes	Synergistia	Synergistales	Synergistaceae	Pyramidobacter	uncultured bacterium	0.000225857	0.0001878
	Bacteria	Firmicutes	Clostridia	Clostridiales	Lachnospiraceae	GCA-900066575	uncultured bacterium	0.000217674	0.00013827
	Bacteria	Firmicutes	Clostridia	Clostridiales	Lachnospiraceae	Lachnospiraceae UCG-001	uncultured bacterium	0.000216037	0.000105251
	Bacteria	Firmicutes	Clostridia	Clostridiales	Lachnospiraceae	[Eubacterium] xylanophilum group	uncultured bacterium	0.000216037	0.00119284
	Bacteria	Firmicutes	Clostridia	Clostridiales	Family XIII	Anaerovorax	uncultured bacterium	0.000193124	0.000165099
	Bacteria	Firmicutes	Erysipelotrichia	Erysipelotrichales	Erysipelotrichaceae	Erysipelotrichaceae UCG-004	uncultured bacterium	0.000193124	9.69956e-05
	Bacteria	Actinobacteria	Coriobacteriia	Coriobacteriales	Eggerthellaceae	uncultured	uncultured bacterium	0.000186578	0.000117633
	Bacteria	Firmicutes	Clostridia	Clostridiales	Clostridiales vadinBB60 group	uncultured bacterium	uncultured bacterium	0.000184941	0
	Bacteria	Firmicutes	Clostridia	Clostridiales	Lachnospiraceae	Lachnoclostridium	uncultured bacterium	0.000178394	0.000443703
	Bacteria	Firmicutes	Clostridia	Clostridiales	Ruminococcaceae	Negativibacillus	uncultured bacterium	0.000175121	0.000608802
	Bacteria	Firmicutes	Clostridia	Clostridiales	Lachnospiraceae	[Eubacterium] ventriosum group	uncultured bacterium	0.000173484	2.06374e-06
	Bacteria	Firmicutes	Clostridia	Clostridiales	Ruminococcaceae	Ruminococcaceae UCG-001	uncultured bacterium	0.000168574	0
	Bacteria	Firmicutes	Clostridia	Clostridiales	Lachnospiraceae	Butyrivibrio	uncultured bacterium	0.000139115	1.65099e-05
	Bacteria	Firmicutes	Erysipelotrichia	Erysipelotrichales	Erysipelotrichaceae	[Anaerorhabdus] furcosa group	uncultured bacterium	0.000121112	0.000156844
	Bacteria	Firmicutes	Clostridia	Clostridiales	Family XIII	Family XIII AD3011 group	uncultured bacterium	0.000114565	1.03187e-05
	Bacteria	Firmicutes	Clostridia	Clostridiales	Ruminococcaceae	Ruminococcaceae UCG-002	uncultured bacterium	0.000112929	0.000815176
	Bacteria	Firmicutes	Clostridia	Clostridiales	Lachnospiraceae	Anaerostipes	uncultured bacterium	0.000101472	1.44462e-05
	Bacteria	Firmicutes	Clostridia	Clostridiales	Lachnospiraceae	Lachnospiraceae UCG-009	uncultured bacterium	0.000101472	9.28681e-05
	Bacteria	Firmicutes	Clostridia	Clostridiales	Ruminococcaceae	Ruminococcaceae UCG-004	uncultured bacterium	9.49254e-05	1.44462e-05
	Bacteria	Firmicutes	Clostridia	Clostridiales	Ruminococcaceae	Ruminococcus 1	uncultured bacterium	9.32888e-05	6.19121e-06
	Bacteria	Actinobacteria	Coriobacteriia	Coriobacteriales	Atopobiaceae	uncultured	uncultured bacterium	7.20124e-05	3.9211e-05
	Bacteria	Firmicutes	Clostridia	Clostridiales	Ruminococcaceae	Butyricicoccus	uncultured bacterium	7.03757e-05	0.000173354
	Bacteria	Planctomycetes	Planctomycetacia	Pirellulales	Pirellulaceae	p-1088-a5 gut group	uncultured bacterium	6.71025e-05	0.000130015
	Bacteria	Actinobacteria	Coriobacteriia	Coriobacteriales	Coriobacteriaceae	Collinsella	uncultured bacterium	3.92795e-05	0.000103187
	Bacteria	Firmicutes	Clostridia	Clostridiales	Ruminococcaceae	Subdoligranulum	uncultured bacterium	3.43695e-05	0.000119697
	Bacteria	Firmicutes	Clostridia	Clostridiales	Ruminococcaceae	Angelakisella	uncultured bacterium	2.94596e-05	0.000470532
	Bacteria	Firmicutes	Clostridia	Clostridiales	Lachnospiraceae	Lachnospiraceae UCG-010	uncultured bacterium	2.7823e-05	0.000144462
	Bacteria	Firmicutes	Clostridia	Clostridiales	Lachnospiraceae	Shuttleworthia	uncultured bacterium	2.12764e-05	0.00070167
	Bacteria	Firmicutes	Negativicutes	Selenomonadales	Veillonellaceae	Mitsuokella	uncultured bacterium	2.12764e-05	0.0037787
	Bacteria	Firmicutes	Clostridia	Clostridiales	Ruminococcaceae	Ruminococcaceae UCG-013	uncultured bacterium	1.47298e-05	0.000109378
	Bacteria	Firmicutes	Clostridia	Clostridiales	Ruminococcaceae	Candidatus Soleaferrea	uncultured bacterium	1.30932e-05	0.00022082
	Bacteria	Firmicutes	Clostridia	Clostridiales	Lachnospiraceae	[Ruminococcus] torques group	uncultured bacterium	8.18323e-06	0.000130015
	Bacteria	Firmicutes	Clostridia	Clostridiales	Lachnospiraceae	[Eubacterium] eligens group	uncultured bacterium	4.90994e-06	0.000571655
	Bacteria	Firmicutes	Negativicutes	Selenomonadales	Veillonellaceae	Dialister	uncultured bacterium	0	0.000257967
	Bacteria	Proteobacteria	Gammaproteobacteria	Aeromonadales	Succinivibrionaceae	Ruminobacter	uncultured bacterium	0	0.00400778
	Archaea	Euryarchaeota	Methanobacteria	Methanobacteriales	Methanobacteriaceae	Methanobrevibacter	uncultured archaeon	0.000220947	3.9211e-05
	Bacteria	Firmicutes	Clostridia	Clostridiales	Family XIII	Family XIII UCG-001	uncultured Anaerovorax sp.	0.000368245	0.000544826
	Bacteria	Spirochaetes	Spirochaetia	Spirochaetales	Spirochaetaceae	Treponema 2	Treponema succinifaciens DSM 2489	0	0.000193991
	Bacteria	Spirochaetes	Spirochaetia	Spirochaetales	Spirochaetaceae	Treponema 2	Treponema porcinum	0.00996553	0.00199563
	Bacteria	Spirochaetes	Spirochaetia	Spirochaetales	Spirochaetaceae	Treponema 2	Treponema berlinense	0.000595739	0.000144462
	Bacteria	Firmicutes	Clostridia	Clostridiales	Ruminococcaceae	Ruminococcus 1	Ruminococcus sp. HUN007	0.000342059	0.00198119
	Bacteria	Firmicutes	Clostridia	Clostridiales	Lachnospiraceae	Blautia	Ruminococcus sp. DJF_VR67	6.21925e-05	6.39758e-05
	Bacteria	Firmicutes	Clostridia	Clostridiales	Ruminococcaceae	uncultured	Ruminococcaceae bacterium Marseille-P3738	2.94596e-05	0.000132079
	Bacteria	Firmicutes	Clostridia	Clostridiales	Lachnospiraceae	Roseburia	Roseburia sp. 499	8.51055e-05	5.77846e-05
	Bacteria	Bacteroidetes	Bacteroidia	Bacteroidales	Tannerellaceae	Parabacteroides	Porphyromonadaceae bacterium DJF_B175	0.00285267	0.00160765
	Bacteria	Bacteroidetes	Bacteroidia	Bacteroidales	Prevotellaceae	Prevotellaceae NK3B31 group	Other	0.0288213	0.036233
	Bacteria	Firmicutes	Clostridia	Clostridiales	Lachnospiraceae	Other	Other	0.0151046	0.016287
	Bacteria	Bacteroidetes	Bacteroidia	Bacteroidales	Prevotellaceae	Prevotella	Other	0.0100032	4.12747e-06
	Bacteria	Bacteroidetes	Bacteroidia	Bacteroidales	Tannerellaceae	Parabacteroides	Other	0.00877896	0.0130098
	Bacteria	Firmicutes	Bacilli	Lactobacillales	Lactobacillaceae	Lactobacillus	Other	0.00801301	0.0122132
	Bacteria	Firmicutes	Clostridia	Clostridiales	Ruminococcaceae	[Eubacterium] coprostanoligenes group	Other	0.00619143	0.00120316
	Bacteria	Firmicutes	Clostridia	Clostridiales	Lachnospiraceae	Roseburia	Other	0.00443367	0.0312656
	Bacteria	Firmicutes	Clostridia	Clostridiales	Ruminococcaceae	Ruminococcaceae UCG-014	Other	0.00437475	0.00460213
	Bacteria	Bacteroidetes	Bacteroidia	Bacteroidales	Bacteroidaceae	Bacteroides	Other	0.00365136	0.00287685
	Bacteria	Firmicutes	Clostridia	Clostridiales	Clostridiaceae 1	Clostridium sensu stricto 1	Other	0.00363008	0.00157876
	Bacteria	Firmicutes	Clostridia	Clostridiales	Ruminococcaceae	Other	Other	0.00323728	0.00405524
	Bacteria	Firmicutes	Clostridia	Clostridiales	Lachnospiraceae	Agathobacter	Other	0.00299506	0.00979037
	Bacteria	Bacteroidetes	Bacteroidia	Bacteroidales	Prevotellaceae	Other	Other	0.00273156	0.00435242
	Bacteria	Bacteroidetes	Bacteroidia	Bacteroidales	Other	Other	Other	0.00251225	0
	Bacteria	Firmicutes	Clostridia	Clostridiales	Ruminococcaceae	Subdoligranulum	Other	0.00218492	0.00705798
	Bacteria	Firmicutes	Clostridia	Clostridiales	Christensenellaceae	Christensenellaceae R-7 group	Other	0.00209982	0.00127539
	Bacteria	Firmicutes	Clostridia	Clostridiales	Ruminococcaceae	Oscillibacter	Other	0.00163501	0.00405524
	Bacteria	Firmicutes	Clostridia	Clostridiales	Ruminococcaceae	Ruminococcaceae UCG-005	Other	0.00163337	0.00440814
	Bacteria	Spirochaetes	Spirochaetia	Spirochaetales	Spirochaetaceae	Treponema 2	Other	0.00162192	0.00230932
	Bacteria	Firmicutes	Clostridia	Clostridiales	Lachnospiraceae	Lachnospiraceae UCG-007	Other	0.00146643	0.000150653
	Bacteria	Firmicutes	Clostridia	Clostridiales	Peptostreptococcaceae	Other	Other	0.00122912	0.000142398
	Bacteria	Firmicutes	Clostridia	Clostridiales	Ruminococcaceae	Faecalibacterium	Other	0.00115711	0.00222471
	Bacteria	Firmicutes	Clostridia	Clostridiales	Lachnospiraceae	Lachnoclostridium	Other	0.00109492	0.00197087
	Bacteria	Bacteroidetes	Bacteroidia	Bacteroidales	Prevotellaceae	Prevotella 9	Other	0.00109164	0.00975735
	Bacteria	Firmicutes	Clostridia	Clostridiales	Lachnospiraceae	Lachnospiraceae UCG-009	Other	0.000968894	0.00078422
	Bacteria	Firmicutes	Clostridia	Clostridiales	Lachnospiraceae	Lachnospiraceae NK4A136 group	Other	0.000728307	0.000594356
	Bacteria	Firmicutes	Clostridia	Clostridiales	Ruminococcaceae	uncultured	Other	0.000689028	2.06374e-05
	Bacteria	Firmicutes	Clostridia	Clostridiales	Lachnospiraceae	Blautia	Other	0.000599012	0.000160971
	Bacteria	Firmicutes	Clostridia	Clostridiales	Lachnospiraceae	Marvinbryantia	Other	0.000433711	0.000101123
	Bacteria	Firmicutes	Clostridia	Clostridiales	Lachnospiraceae	uncultured	Other	0.000294596	0.000175418
	Bacteria	Firmicutes	Clostridia	Clostridiales	Lachnospiraceae	Butyrivibrio	Other	0.000250407	7.63582e-05
	Bacteria	Firmicutes	Clostridia	Clostridiales	Lachnospiraceae	[Ruminococcus] gauvreauii group	Other	0.000235677	0.000584037
	Bacteria	Firmicutes	Clostridia	Clostridiales	Family XIII	Family XIII AD3011 group	Other	0.000150571	2.06374e-06
	Bacteria	Bacteroidetes	Bacteroidia	Bacteroidales	p-251-o5	Other	Other	0.000145661	0
	Bacteria	Firmicutes	Clostridia	Clostridiales	Clostridiaceae 1	Other	Other	0.000144025	8.46132e-05
	Bacteria	Firmicutes	Clostridia	Clostridiales	Lachnospiraceae	Lachnospira	Other	0.000132568	0.000608802
	Bacteria	Firmicutes	Clostridia	Clostridiales	Ruminococcaceae	Ruminococcus 1	Other	0.000117838	0.000134143
	Bacteria	Firmicutes	Clostridia	Clostridiales	Ruminococcaceae	Ruminococcaceae NK4A214 group	Other	0.000108019	5.36571e-05
	Bacteria	Tenericutes	Mollicutes	Mollicutes RF39	Other	Other	Other	0.000108019	7.42945e-05
	Bacteria	Bacteroidetes	Bacteroidia	Bacteroidales	Prevotellaceae	Alloprevotella	Other	6.05559e-05	0.000251776
	Bacteria	Firmicutes	Clostridia	Clostridiales	Lachnospiraceae	FD2005	Other	5.89192e-05	5.98484e-05
	Bacteria	Bacteroidetes	Bacteroidia	Bacteroidales	Prevotellaceae	Prevotella 1	Other	5.0736e-05	0.00169433
	Bacteria	Firmicutes	Clostridia	Clostridiales	Lachnospiraceae	Lachnospiraceae AC2044 group	Other	3.60062e-05	0.00015478
	Bacteria	Firmicutes	Clostridia	Clostridiales	Lachnospiraceae	[Eubacterium] ventriosum group	Other	3.43695e-05	7.63582e-05
	Bacteria	Firmicutes	Clostridia	Clostridiales	Ruminococcaceae	Hydrogenoanaerobacterium	Other	3.43695e-05	7.63582e-05
	Bacteria	Firmicutes	Clostridia	Clostridiales	Lachnospiraceae	Acetitomaculum	Other	3.10963e-05	0.000105251
	Bacteria	Bacteroidetes	Bacteroidia	Bacteroidales	Prevotellaceae	Prevotella 2	Other	1.14565e-05	0.000239393
	Bacteria	Firmicutes	Clostridia	Clostridiales	Ruminococcaceae	Butyricicoccus	Other	9.81987e-06	0.000604675
	Bacteria	Firmicutes	Negativicutes	Selenomonadales	Veillonellaceae	Megasphaera	Other	0	0.00101742
	Bacteria	Cyanobacteria	Oxyphotobacteria	Chloroplast	Oryza sativa Japonica Group (Japanese rice)	Oryza sativa Japonica Group (Japanese rice)	Oryza sativa Japonica Group (Japanese rice)	9.81987e-06	0.000150653
	Bacteria	Firmicutes	Clostridia	Clostridiales	Lachnospiraceae	Roseburia	metagenome	0.00697211	0.00410477
	Bacteria	Firmicutes	Clostridia	Clostridiales	Ruminococcaceae	Ruminococcus 1	metagenome	0.00308508	0.0019461
	Bacteria	Firmicutes	Clostridia	Clostridiales	Clostridiaceae 1	Clostridium sensu stricto 1	metagenome	0.00174466	0.00181196
	Bacteria	Bacteroidetes	Bacteroidia	Bacteroidales	Prevotellaceae	Prevotella 9	metagenome	0.00160719	0.00605707
	Bacteria	Firmicutes	Clostridia	Clostridiales	Lachnospiraceae	Blautia	metagenome	0.00122748	0.000414811
	Bacteria	Firmicutes	Clostridia	Clostridiales	Lachnospiraceae	Lachnospiraceae ND3007 group	metagenome	0.000533546	0.000775965
	Bacteria	Proteobacteria	Gammaproteobacteria	Aeromonadales	Succinivibrionaceae	Succinivibrio	metagenome	0.000148935	5.77846e-05
	Bacteria	Firmicutes	Clostridia	Clostridiales	Christensenellaceae	Christensenellaceae R-7 group	metagenome	0.000127658	0.000158908
	Bacteria	Firmicutes	Clostridia	Clostridiales	Lachnospiraceae	[Eubacterium] xylanophilum group	metagenome	9.16521e-05	1.65099e-05
	Bacteria	Firmicutes	Clostridia	Clostridiales	Lachnospiraceae	Lachnospiraceae FCS020 group	metagenome	8.83788e-05	0.000402429
	Bacteria	Firmicutes	Negativicutes	Selenomonadales	Veillonellaceae	Megasphaera	Megasphaera elsdenii	1.63665e-06	0.00702496
	Bacteria	Firmicutes	Bacilli	Lactobacillales	Lactobacillaceae	Lactobacillus	Lactobacillus sp. RA2113	1.63665e-06	0.00119078
	Bacteria	Firmicutes	Bacilli	Lactobacillales	Lactobacillaceae	Lactobacillus	Lactobacillus reuteri	0.00134696	0.00439782
	Bacteria	Firmicutes	Bacilli	Lactobacillales	Lactobacillaceae	Lactobacillus	Lactobacillus pontis	0.000510633	0
	Bacteria	Firmicutes	Bacilli	Lactobacillales	Lactobacillaceae	Lactobacillus	Lactobacillus plantarum	0.00023895	0
	Bacteria	Firmicutes	Bacilli	Lactobacillales	Lactobacillaceae	Lactobacillus	Lactobacillus paralimentarius	0.000162028	0
	Bacteria	Firmicutes	Bacilli	Lactobacillales	Lactobacillaceae	Lactobacillus	Lactobacillus mucosae	0.000188214	0.00224328
	Bacteria	Firmicutes	Bacilli	Lactobacillales	Lactobacillaceae	Lactobacillus	Lactobacillus johnsonii	0.00195252	0.000678969
	Bacteria	Firmicutes	Bacilli	Lactobacillales	Lactobacillaceae	Lactobacillus	Lactobacillus equicursoris 66c	0	0.000150653
	Bacteria	Firmicutes	Bacilli	Lactobacillales	Lactobacillaceae	Lactobacillus	Lactobacillus delbrueckii subsp. bulgaricus	8.34689e-05	0.0038984
	Bacteria	Firmicutes	Bacilli	Lactobacillales	Lactobacillaceae	Lactobacillus	Lactobacillus brevis	0.000117838	0
	Bacteria	Firmicutes	Bacilli	Lactobacillales	Lactobacillaceae	Lactobacillus	Lactobacillus agilis	4.09161e-05	0.000148589
	Bacteria	Firmicutes	Clostridia	Clostridiales	Ruminococcaceae	Oscillibacter	Lactobacillales bacterium DJF_B280	3.43695e-05	0.000321943
	Bacteria	Firmicutes	Clostridia	Clostridiales	Lachnospiraceae	Lachnospiraceae UCG-001	Lachnospiraceae bacterium TF01-11	0.000109655	0.00012176
	Bacteria	Firmicutes	Clostridia	Clostridiales	Lachnospiraceae	Moryella	human gut metagenome	8.67422e-05	0.000222884
	Bacteria	Firmicutes	Clostridia	Clostridiales	Ruminococcaceae	[Eubacterium] coprostanoligenes group	gut metagenome	0.00460879	0.000780092
	Bacteria	Firmicutes	Clostridia	Clostridiales	Ruminococcaceae	Ruminococcus 1	gut metagenome	0.00108673	0.000866769
	Bacteria	Firmicutes	Clostridia	Clostridiales	Ruminococcaceae	Ruminiclostridium 6	gut metagenome	0.000955801	0.000406556
	Bacteria	Proteobacteria	Deltaproteobacteria	Desulfovibrionales	Desulfovibrionaceae	Desulfovibrio	gut metagenome	0.000828142	0.000668651
	Bacteria	Bacteroidetes	Bacteroidia	Bacteroidales	Prevotellaceae	Alloprevotella	gut metagenome	0.000198034	0.000295114
	Bacteria	Firmicutes	Clostridia	Clostridiales	Lachnospiraceae	Lachnospiraceae NK4A136 group	gut metagenome	0.000196397	0.000257967
	Bacteria	Firmicutes	Clostridia	Clostridiales	Ruminococcaceae	Ruminococcaceae UCG-010	gut metagenome	8.18323e-05	1.85736e-05
	Bacteria	Firmicutes	Clostridia	Clostridiales	Lachnospiraceae	uncultured	Frisingicoccus caecimuris	0.000494267	0.000592292
	Bacteria	Fibrobacteres	Fibrobacteria	Fibrobacterales	Fibrobacteraceae	Fibrobacter	Fibrobacter sp. UWOS	0.000252043	0.000179545
	Bacteria	Proteobacteria	Gammaproteobacteria	Enterobacteriales	Enterobacteriaceae	Escherichia-Shigella	Escherichia coli	0.00218328	0.000202246
	Bacteria	Firmicutes	Clostridia	Clostridiales	Ruminococcaceae	Ruminiclostridium 9	Colidextribacter massiliensis	4.41894e-05	8.46132e-05
	Bacteria	Firmicutes	Clostridia	Clostridiales	Clostridiaceae 1	Clostridium sensu stricto 1	Clostridium butyricum	0.0330946	0.00519442
	Bacteria	Firmicutes	Clostridia	Clostridiales	Clostridiaceae 1	Clostridium sensu stricto 6	Clostridium bornimense	0.00642056	0.00528936
	Bacteria	Firmicutes	Clostridia	Clostridiales	Ruminococcaceae	Ruminiclostridium 9	Clostridiales bacterium NK3B98	2.7823e-05	0.000179545
	Bacteria	Firmicutes	Clostridia	Clostridiales	Ruminococcaceae	[Eubacterium] coprostanoligenes group	Clostridiales bacterium 42_27	0.00116693	0.000212565
	Bacteria	Epsilonbacteraeota	Campylobacteria	Campylobacterales	Campylobacteraceae	Campylobacter	Campylobacter hyointestinalis subsp. lawsonii	1.96397e-05	0.000117633
	Bacteria	Firmicutes	Clostridia	Clostridiales	Ruminococcaceae	Butyricicoccus	Butyricicoccus pullicaecorum 1.2	0.000466444	0.00116807
	Bacteria	Firmicutes	Clostridia	Clostridiales	Lachnospiraceae	Blautia	Blautia obeum	6.87391e-05	5.15934e-05
	Bacteria	Actinobacteria	Actinobacteria	Bifidobacteriales	Bifidobacteriaceae	Bifidobacterium	Bifidobacterium thermophilum	6.54658e-06	0.000852323
	Bacteria	Bacteroidetes	Bacteroidia	Bacteroidales	Bacteroidaceae	Bacteroides	Bacteroides vulgatus	4.90994e-06	0.000125888
	Bacteria	Firmicutes	Clostridia	Clostridiales	Christensenellaceae	Christensenellaceae R-7 group	bacterium YE57	0.000122748	0.000365281
