# Supplementary material for: Comparison of Bacterial Populations in the Ceca of Swine at Two Different Stages and Their Functional Annotations
Source: Genes (Basel). 2019 May 20;10(5):382. doi: 10.3390/genes10050382 (PMC6562920; doi:10.3390/genes10050382)
Supplement: Supplementary file 1 [file genes-10-00382-s001.zip › SupplimentaryMaterials/Supplimentary_Excel_Sheet_3.xlsx]

## Sheet: Sheet1
	Coremicrobiome
	OTU Taxonomy	type	details	L.abu	LD.abu	L.occ	LD.occ
	p__Verrucomicrobia__g__Akkermansia__s__uncultured_bacterium_FJ951874.1.1464	unique	L	0.422	0	0.5	0
	p__Verrucomicrobia__g__Akkermansia__s__uncultured_bacterium_EU475688.1.1289	unique	L	0.124	0	0.5	0
	p__Tenericutes__g__uncultured_bacterium__s__uncultured_bacterium_EU794191.1.1500	unique	L	0.103	0	0.75	0
	p__Tenericutes__g__Anaeroplasma__s__uncultured_bacterium_GQ897174.1.1458	unique	L	0.201	0	1	0
	p__Tenericutes__g__Anaeroplasma__s__uncultured_bacterium_FJ684846.1.1356	unique	L	0.128	0	0.88	0
	p__Synergistetes__g__Pyramidobacter__s__uncultured_bacterium_AF371930.1.1353	core	L&LD	0.143	0.131	1	1
	p__Spirochaetes__g__Treponema_2__s__uncultured_bacterium_HQ716692.1.1514	core	L&LD	1.289	0.241	0.88	0.88
	p__Spirochaetes__g__Treponema_2__s__uncultured_bacterium_HQ716615.1.1455	core	L&LD	1.249	0.16	0.75	0.62
	p__Spirochaetes__g__Treponema_2__s__uncultured_bacterium_HQ716543.1.1498	core	L&LD	0.446	0.062	0.75	0.62
	p__Spirochaetes__g__Treponema_2__s__uncultured_bacterium_EU463422.1.1404	unique	L	0.294	0.028	0.75	0.25
	p__Spirochaetes__g__Treponema_2__s__uncultured_bacterium_AF371928.1.1476	core	L&LD	0.998	0.681	0.88	1
	p__Spirochaetes__g__Treponema_2__s__Treponema_porcinum_AY518274.1.1426	core	L&LD	0.808	0.402	0.88	1
	p__Spirochaetes__g__Treponema_2__s__Treponema_berlinense_AY230217.1.1440	unique	LD	0.111	0.086	0.25	0.62
	p__Spirochaetes__g__Treponema_2_EU794097.1.1467	core	L&LD	0.324	0.428	1	0.88
	p__Spirochaetes__g__Sphaerochaeta__s__uncultured_prokaryote_HQ156045.1.1396	core	L&LD	0.202	0.089	1	0.88
	p__Spirochaetes__g__Sphaerochaeta__s__uncultured_prokaryote_AF371929.1.1471	core	L&LD	0.129	0.095	0.75	1
	p__Spirochaetes__g__Sphaerochaeta__s__uncultured_bacterium_JQ820140.1.1495	core	L&LD	0.129	0.076	0.75	1
	p__Spirochaetes__g__Sphaerochaeta__s__uncultured_bacterium_EU778629.1.1393	core	L&LD	0.141	0.125	0.88	0.88
	p__Proteobacteria__g__uncultured_rumen_bacterium__s__uncultured_rumen_bacterium_AF371949.1.1454	core	L&LD	0.134	0.196	0.88	0.75
	p__Proteobacteria__g__Sutterella__s__uncultured_bacterium_JN559525.1.1504	core	L&LD	0.126	0.08	1	0.88
	p__Proteobacteria__g__Sutterella__s__uncultured_bacterium_EU778537.1.1394	core	L&LD	0.406	0.274	1	1
	p__Proteobacteria__g__Succinivibrio__s__uncultured_Succinivibrio_sp._EU469014.1.1255	core	L&LD	0.06	0.309	0.75	1
	p__Proteobacteria__g__Succinivibrio__s__uncultured_bacterium_FJ682076.1.1448	core	L&LD	0.17	1.5	1	1
	p__Proteobacteria__g__Succinivibrio__s__uncultured_bacterium_AB821776.1.1497	core	L&LD	0.228	0.424	0.88	0.88
	p__Proteobacteria__g__Succinivibrio__s__uncultured_bacterium_AB506541.1.1513	unique	LD	0.02	0.131	0.25	1
	p__Proteobacteria__g__Succinivibrio__s__metagenome_FPLO01006248.12.1497	core	L&LD	0.078	0.068	0.75	0.88
	p__Proteobacteria__g__Ruminobacter__s__uncultured_bacterium_FJ681910.1.1389	unique	LD	0	0.079	0	0.5
	p__Proteobacteria__g__Ruminobacter__s__uncultured_bacterium_FJ680354.1.1441	unique	LD	0	0.494	0	1
	p__Proteobacteria__g__EscherichiaShigella__s__Escherichia_coli_CCPS01000022.154.1916	unique	LD	0.151	0.108	0.38	0.75
	p__Proteobacteria__g__Desulfovibrio__s__gut_metagenome_CDZU01018059.20708.22237	core	L&LD	0.211	0.199	0.75	0.88
	p__Patescibacteria__g__Candidatus_Saccharimonas__s__uncultured_bacterium_EU469875.1.1354	core	L&LD	0.199	0.125	0.88	0.75
	p__Firmicutes__g__Veillonella__s__Veillonella_magna_EU096495.1.1449	unique	LD	0	0.241	0	0.88
	p__Firmicutes__g__uncultured__s__uncultured_Solobacterium_sp._KM244885.1.1481	core	L&LD	0.274	0.24	1	1
	p__Firmicutes__g__uncultured__s__uncultured_rumen_bacterium_HQ400265.1.1525	unique	LD	0	0.122	0	0.75
	p__Firmicutes__g__uncultured__s__uncultured_rumen_bacterium_AF371698.1.1497	unique	LD	0	0.186	0	0.75
	p__Firmicutes__g__uncultured__s__uncultured_rumen_bacterium_AB506309.1.1553	unique	LD	0	0.174	0	0.75
	p__Firmicutes__g__uncultured__s__uncultured_bacterium_GQ134188.1.1401	core	L&LD	0.071	0.079	0.75	0.75
	p__Firmicutes__g__uncultured__s__uncultured_bacterium_AM930352.1.1495	core	L&LD	0.121	0.199	1	1
	p__Firmicutes__g__uncultured__s__uncultured_bacterium_AF371518.1.1458	core	L&LD	0.122	0.128	1	1
	p__Firmicutes__g__uncultured__s__uncultured_bacterium_adhufec236_AF132250.1.1452	core	L&LD	0.12	0.14	0.75	0.75
	p__Firmicutes__g__uncultured__s__uncultured_bacterium_AB506362.1.1528	core	L&LD	0.522	0.67	1	1
	p__Firmicutes__g__uncultured__s__Frisingicoccus_caecimuris_DQ105656.1.1515	core	L&LD	0.181	0.218	0.88	0.75
	p__Firmicutes__g__uncultured_EF071176.1.1494	unique	L	0.111	0.051	0.62	0.25
	p__Firmicutes__g__uncultured_bacterium__s__uncultured_bacterium_HQ716342.1.1476	unique	L	0.272	0.015	0.88	0.25
	p__Firmicutes__g__uncultured_bacterium__s__uncultured_bacterium_EU464261.1.1366	unique	L	0.091	0	0.88	0
	p__Firmicutes__g__Turicibacter__s__uncultured_bacterium_CP013476.575138.576663	core	L&LD	1.52	0.78	1	1
	p__Firmicutes__g__Terrisporobacter__s__uncultured_bacterium_M59107.1.1510	core	L&LD	0.173	0.035	1	0.62
	p__Firmicutes__g__Terrisporobacter__s__uncultured_bacterium_KP151214.1.1490	core	L&LD	2.226	0.741	1	1
	p__Firmicutes__g__Terrisporobacter__s__uncultured_bacterium_KJ957717.1.1426	core	L&LD	0.23	0.07	1	0.88
	p__Firmicutes__g__Terrisporobacter__s__uncultured_bacterium_JQ184728.1.1329	core	L&LD	0.162	0.025	1	0.5
	p__Firmicutes__g__Terrisporobacter__s__uncultured_bacterium_JFOF01000052.9721.11268	core	L&LD	0.324	0.081	1	0.88
	p__Firmicutes__g__Terrisporobacter__s__uncultured_bacterium_GQ468579.1.1488	core	L&LD	0.695	0.144	1	1
	p__Firmicutes__g__Terrisporobacter__s__uncultured_bacterium_EU475686.1.1362	core	L&LD	0.168	0.024	1	0.5
	p__Firmicutes__g__Terrisporobacter__s__uncultured_bacterium_AB506311.1.1496	core	L&LD	0.39	0.079	1	1
	p__Firmicutes__g__Terrisporobacter__s__uncultured_bacterium_AB506307.1.1496	core	L&LD	0.725	0.295	1	1
	p__Firmicutes__g__Subdoligranulum_BABD01000680.619.2209	core	L&LD	0.379	0.724	1	1
	p__Firmicutes__g__Solobacterium__s__uncultured_Bulleidia_sp._JN173087.1.1500	core	L&LD	0.169	0.262	1	1
	p__Firmicutes__g__Solobacterium__s__uncultured_Bulleidia_sp._EU467125.1.1336	core	L&LD	0.211	0.569	1	1
	p__Firmicutes__g__Shuttleworthia__s__uncultured_bacterium_EF405522.1.1497	unique	LD	0.028	0.244	0.38	1
	p__Firmicutes__g__Selenomonas__s__uncultured_rumen_bacterium_AB506417.1.1555	unique	LD	0.061	0.299	0.38	0.88
	p__Firmicutes__g__Schwartzia__s__uncultured_rumen_bacterium_AB506630.1.1529	unique	LD	0.008	0.159	0.12	0.75
	p__Firmicutes__g__Ruminococcus_gnavus_group__s__uncultured_bacterium_HQ716713.1.1451	core	L&LD	0.198	0.114	1	0.75
	p__Firmicutes__g__Ruminococcus_gauvreauii_group__s__uncultured_bacterium_AB506146.1.1526	core	L&LD	0.176	0.089	1	0.88
	p__Firmicutes__g__Ruminococcus_gauvreauii_group_AB506262.1.1520	core	L&LD	0.139	0.188	1	1
	p__Firmicutes__g__Ruminococcus_2__s__uncultured_bacterium_KF842596.1.1402	core	L&LD	0.084	0.173	1	1
	p__Firmicutes__g__Ruminococcus_2__s__uncultured_bacterium_JX198614.1.1510	core	L&LD	0.041	0.173	0.75	0.88
	p__Firmicutes__g__Ruminococcus_2__s__uncultured_bacterium_AB969538.1.1522	core	L&LD	0.095	0.116	1	0.88
	p__Firmicutes__g__Ruminococcus_2__s__uncultured_bacterium_AB627515.1.1522	core	L&LD	0.05	0.104	0.5	0.5
	p__Firmicutes__g__Ruminococcus_1__s__uncultured_Ruminococcus_sp._FMGJ01000002.297823.299313	core	L&LD	0.166	0.265	0.88	0.88
	p__Firmicutes__g__Ruminococcus_1__s__uncultured_Ruminococcus_sp._EU475107.1.1358	unique	L	0.209	0	0.88	0
	p__Firmicutes__g__Ruminococcus_1__s__uncultured_Ruminococcus_sp._AB606236.1.1469	core	L&LD	0.368	0.294	1	0.75
	p__Firmicutes__g__Ruminococcus_1__s__Ruminococcus_sp._HUN007_AF371748.1.1437	core	L&LD	0.124	0.346	0.62	0.88
	p__Firmicutes__g__Ruminococcus_1__s__metagenome_GQ896698.1.1466	core	L&LD	0.185	0.156	0.75	0.88
	p__Firmicutes__g__Ruminococcus_1__s__metagenome_FPLO01002042.9.1496	core	L&LD	0.279	0.205	1	0.88
	p__Firmicutes__g__Ruminococcus_1__s__metagenome_AF371751.1.1444	core	L&LD	0.058	0.184	0.62	1
	p__Firmicutes__g__Ruminococcus_1__s__metagenome_AF371750.1.1452	core	L&LD	0.216	0.184	1	1
	p__Firmicutes__g__Ruminococcus_1__s__metagenome_AF371749.1.1433	core	L&LD	0.266	0.045	1	0.5
	p__Firmicutes__g__Ruminococcus_1__s__gut_metagenome_EU137603.1.1470	core	L&LD	0.291	0.276	1	1
	p__Firmicutes__g__Ruminococcus_1_CEAX01020322.3163.4650	core	L&LD	0.076	0.084	0.62	0.62
	p__Firmicutes__g__Ruminococcaceae_UCG014__s__unidentified_rumen_bacterium_JW32_AF371822.1.1427	unique	L	0.175	0	1	0
	p__Firmicutes__g__Ruminococcaceae_UCG014__s__unidentified_AY854369.1.1517	unique	L	0.136	0	1	0
	p__Firmicutes__g__Ruminococcaceae_UCG014__s__unidentified_AB627572.1.1513	unique	L	0.21	0	1	0
	p__Firmicutes__g__Ruminococcaceae_UCG014__s__uncultured_Ruminococcaceae_bacterium_HQ716630.1.1359	core	L&LD	0.042	0.082	0.5	0.62
	p__Firmicutes__g__Ruminococcaceae_UCG014__s__uncultured_Ruminococcaceae_bacterium_AB506139.1.1558	core	L&LD	0.125	0.09	1	1
	p__Firmicutes__g__Ruminococcaceae_UCG014__s__uncultured_rumen_bacterium_FJ879368.1.1511	unique	L	0.096	0.008	0.62	0.12
	p__Firmicutes__g__Ruminococcaceae_UCG014__s__uncultured_organism_HM814737.1.1344	core	L&LD	0.075	0.081	1	0.5
	p__Firmicutes__g__Ruminococcaceae_UCG014__s__uncultured_organism_EF398307.1.1484	core	L&LD	0.12	0.061	0.88	0.62
	p__Firmicutes__g__Ruminococcaceae_UCG014__s__uncultured_organism_AB627470.1.1514	core	L&LD	0.108	0.061	0.88	0.88
	p__Firmicutes__g__Ruminococcaceae_UCG014__s__uncultured_bacterium_GQ896663.1.1480	core	L&LD	0.104	0.051	0.88	0.5
	p__Firmicutes__g__Ruminococcaceae_UCG014__s__uncultured_bacterium_FJ681246.1.1418	core	L&LD	0.151	0.072	0.88	0.62
	p__Firmicutes__g__Ruminococcaceae_UCG014__s__uncultured_bacterium_EU475102.1.1302	core	L&LD	0.053	0.229	0.62	0.88
	p__Firmicutes__g__Ruminococcaceae_UCG014__s__uncultured_bacterium_EU009808.1.1445	core	L&LD	0.094	0.118	0.75	0.88
	p__Firmicutes__g__Ruminococcaceae_UCG014__s__uncultured_bacterium_EF686530.1.1533	core	L&LD	0.182	0.044	1	0.62
	p__Firmicutes__g__Ruminococcaceae_UCG014__s__uncultured_bacterium_DQ394665.1.1563	core	L&LD	0.045	0.118	0.75	0.62
	p__Firmicutes__g__Ruminococcaceae_UCG014__s__uncultured_bacterium_CEAH01023145.29.1558	core	L&LD	0.111	0.071	1	0.88
	p__Firmicutes__g__Ruminococcaceae_UCG014__s__uncultured_bacterium_AY916208.1.1385	core	L&LD	0.054	0.101	0.5	0.5
	p__Firmicutes__g__Ruminococcaceae_UCG014__s__uncultured_bacterium_AB824407.1.1559	core	L&LD	0.159	0.065	0.88	0.5
	p__Firmicutes__g__Ruminococcaceae_UCG014__s__uncultured_bacterium_AB616365.1.1479	core	L&LD	0.044	0.108	0.62	0.75
	p__Firmicutes__g__Ruminococcaceae_UCG014__s__uncultured_bacterium_AB559618.1.1515	core	L&LD	0.22	0.4	1	1
	p__Firmicutes__g__Ruminococcaceae_UCG014_LC028642.1.1513	core	L&LD	0.196	0.225	1	1
	p__Firmicutes__g__Ruminococcaceae_UCG014_KM244840.1.1490	core	L&LD	0.11	0.094	0.88	0.75
	p__Firmicutes__g__Ruminococcaceae_UCG014_JF733451.1.1482	core	L&LD	0.091	0.074	0.88	0.75
	p__Firmicutes__g__Ruminococcaceae_UCG014_GU174148.1.1522	core	L&LD	0.029	0.105	0.5	0.62
	p__Firmicutes__g__Ruminococcaceae_UCG014_FJ684421.1.1435	core	L&LD	0.125	0.042	1	0.5
	p__Firmicutes__g__Ruminococcaceae_UCG014_FJ681464.1.1481	core	L&LD	0.285	0.1	1	0.62
	p__Firmicutes__g__Ruminococcaceae_UCG014_FJ680706.1.1356	core	L&LD	0.081	0.145	0.75	0.88
	p__Firmicutes__g__Ruminococcaceae_UCG014_FJ676053.1.1387	unique	L	0.078	0.05	0.75	0.38
	p__Firmicutes__g__Ruminococcaceae_UCG014_EU844697.1.1539	core	L&LD	0.106	0.114	1	0.62
	p__Firmicutes__g__Ruminococcaceae_UCG014_EF031001.1.1547	core	L&LD	0.146	0.08	1	0.5
	p__Firmicutes__g__Ruminococcaceae_UCG014_DQ905280.1.1480	core	L&LD	0.164	0.19	1	0.75
	p__Firmicutes__g__Ruminococcaceae_UCG014_DQ394660.1.1518	unique	L	0.109	0.034	0.88	0.38
	p__Firmicutes__g__Ruminococcaceae_UCG014_DQ394602.1.1551	core	L&LD	0.138	0.038	1	0.62
	p__Firmicutes__g__Ruminococcaceae_UCG014_DQ288680.1.1547	core	L&LD	0.152	0.095	1	0.75
	p__Firmicutes__g__Ruminococcaceae_UCG014_DQ237940.1.1553	core	L&LD	0.05	0.144	0.75	0.88
	p__Firmicutes__g__Ruminococcaceae_UCG014_AF371811.1.1357	unique	L	0.099	0.025	0.62	0.25
	p__Firmicutes__g__Ruminococcaceae_UCG014_AB702851.1.1380	core	L&LD	0.099	0.195	0.75	1
	p__Firmicutes__g__Ruminococcaceae_UCG010__s__uncultured_organism_HM124210.1.1491	core	L&LD	0.076	0.051	0.75	0.62
	p__Firmicutes__g__Ruminococcaceae_UCG010__s__uncultured_bacterium_LC028579.1.1502	unique	L	0.099	0	0.75	0
	p__Firmicutes__g__Ruminococcaceae_UCG009__s__uncultured_bacterium_EU472125.1.1395	core	L&LD	0.292	0.232	1	1
	p__Firmicutes__g__Ruminococcaceae_UCG009__s__uncultured_bacterium_EU472099.1.1401	core	L&LD	0.098	0.155	0.75	0.88
	p__Firmicutes__g__Ruminococcaceae_UCG008__s__uncultured_bacterium_HM124327.1.1483	core	L&LD	0.155	0.092	0.88	1
	p__Firmicutes__g__Ruminococcaceae_UCG008__s__uncultured_bacterium_EU475658.1.1380	core	L&LD	0.099	0.073	1	0.75
	p__Firmicutes__g__Ruminococcaceae_UCG008__s__uncultured_bacterium_AB506345.1.1524	core	L&LD	0.095	0.336	0.88	1
	p__Firmicutes__g__Ruminococcaceae_UCG008__s__uncultured_bacterium_AB506188.1.1515	core	L&LD	0.085	0.103	0.5	1
	p__Firmicutes__g__Ruminococcaceae_UCG005__s__uncultured_Ruminococcaceae_bacterium_EU773908.1.1284	core	L&LD	0.101	0.144	1	1
	p__Firmicutes__g__Ruminococcaceae_UCG005__s__uncultured_Ruminococcaceae_bacterium_DQ105658.1.1522	core	L&LD	0.492	0.811	1	1
	p__Firmicutes__g__Ruminococcaceae_UCG005__s__uncultured_Ruminococcaceae_bacterium_AB506420.1.1507	core	L&LD	0.218	0.158	1	1
	p__Firmicutes__g__Ruminococcaceae_UCG005__s__uncultured_Ruminococcaceae_bacterium_AB506295.1.1512	core	L&LD	0.37	0.3	1	1
	p__Firmicutes__g__Ruminococcaceae_UCG005__s__uncultured_rumen_bacterium_EU475156.1.1373	core	L&LD	0.06	0.1	0.62	0.88
	p__Firmicutes__g__Ruminococcaceae_UCG005__s__uncultured_rumen_bacterium_EF686607.1.1495	core	L&LD	0.039	0.18	0.5	1
	p__Firmicutes__g__Ruminococcaceae_UCG005__s__uncultured_rumen_bacterium_AY858446.1.1525	core	L&LD	0.048	0.156	0.62	0.88
	p__Firmicutes__g__Ruminococcaceae_UCG005__s__uncultured_prokaryote_AB627668.1.1507	core	L&LD	0.131	0.094	1	0.88
	p__Firmicutes__g__Ruminococcaceae_UCG005__s__uncultured_organism_AB506393.1.1524	core	L&LD	0.051	0.139	0.62	1
	p__Firmicutes__g__Ruminococcaceae_UCG005__s__uncultured_organism_AB506250.1.1525	core	L&LD	0.082	0.216	0.75	1
	p__Firmicutes__g__Ruminococcaceae_UCG005__s__uncultured_bacterium_LC028854.1.1509	core	L&LD	0.194	0.168	1	1
	p__Firmicutes__g__Ruminococcaceae_UCG005__s__uncultured_bacterium_LC028745.1.1522	core	L&LD	0.57	0.85	1	1
	p__Firmicutes__g__Ruminococcaceae_UCG005__s__uncultured_bacterium_LC028668.1.1525	core	L&LD	0.382	0.364	1	1
	p__Firmicutes__g__Ruminococcaceae_UCG005__s__uncultured_bacterium_LC028664.1.1523	core	L&LD	0.269	0.174	1	1
	p__Firmicutes__g__Ruminococcaceae_UCG005__s__uncultured_bacterium_LC028650.1.1523	core	L&LD	0.342	0.296	1	1
	p__Firmicutes__g__Ruminococcaceae_UCG005__s__uncultured_bacterium_LC028594.1.1523	unique	L	0.079	0.031	1	0.38
	p__Firmicutes__g__Ruminococcaceae_UCG005__s__uncultured_bacterium_KP455695.1.1512	core	L&LD	0.11	0.135	0.88	1
	p__Firmicutes__g__Ruminococcaceae_UCG005__s__uncultured_bacterium_KJ957719.1.1437	core	L&LD	0.084	0.05	0.75	0.88
	p__Firmicutes__g__Ruminococcaceae_UCG005__s__uncultured_bacterium_JX096175.1.1394	unique	L	0.075	0.011	0.75	0.25
	p__Firmicutes__g__Ruminococcaceae_UCG005__s__uncultured_bacterium_JQ799152.1.1478	core	L&LD	0.098	0.101	1	1
	p__Firmicutes__g__Ruminococcaceae_UCG005__s__uncultured_bacterium_HQ716623.1.1435	core	L&LD	0.036	0.186	0.62	0.88
	p__Firmicutes__g__Ruminococcaceae_UCG005__s__uncultured_bacterium_HQ716183.1.1435	core	L&LD	0.071	0.08	0.88	0.62
	p__Firmicutes__g__Ruminococcaceae_UCG005__s__uncultured_bacterium_FJ679576.1.1478	core	L&LD	0.07	0.08	0.5	0.75
	p__Firmicutes__g__Ruminococcaceae_UCG005__s__uncultured_bacterium_FJ366412.1.1343	core	L&LD	0.13	0.1	1	0.62
	p__Firmicutes__g__Ruminococcaceae_UCG005__s__uncultured_bacterium_EU475030.1.1374	core	L&LD	0.145	0.165	1	0.88
	p__Firmicutes__g__Ruminococcaceae_UCG005__s__uncultured_bacterium_EU472333.1.1403	core	L&LD	0.116	0.232	1	1
	p__Firmicutes__g__Ruminococcaceae_UCG005__s__uncultured_bacterium_EU468234.1.1315	unique	L	0.143	0	1	0
	p__Firmicutes__g__Ruminococcaceae_UCG005__s__uncultured_bacterium_EU467138.1.1353	core	L&LD	0.04	0.144	0.5	0.88
	p__Firmicutes__g__Ruminococcaceae_UCG005__s__uncultured_bacterium_EU358720.1.1479	core	L&LD	0.098	0.328	1	1
	p__Firmicutes__g__Ruminococcaceae_UCG005__s__uncultured_bacterium_AM982569.1.1478	core	L&LD	0.599	0.381	1	0.88
	p__Firmicutes__g__Ruminococcaceae_UCG005__s__uncultured_bacterium_AB506412.1.1507	core	L&LD	0.342	0.284	1	1
	p__Firmicutes__g__Ruminococcaceae_UCG005__s__uncultured_bacterium_AB506351.1.1505	core	L&LD	0.224	0.631	1	1
	p__Firmicutes__g__Ruminococcaceae_UCG005__s__uncultured_bacterium_AB506349.1.1507	core	L&LD	0.29	0.404	1	1
	p__Firmicutes__g__Ruminococcaceae_UCG005__s__uncultured_bacterium_AB506317.1.1506	core	L&LD	0.116	0.344	1	1
	p__Firmicutes__g__Ruminococcaceae_UCG005__s__uncultured_bacterium_AB506294.1.1507	core	L&LD	0.574	0.764	1	1
	p__Firmicutes__g__Ruminococcaceae_UCG005__s__uncultured_bacterium_AB506286.1.1507	core	L&LD	0.692	0.792	1	1
	p__Firmicutes__g__Ruminococcaceae_UCG005_LC028821.1.1523	core	L&LD	0.154	0.162	1	1
	p__Firmicutes__g__Ruminococcaceae_UCG005_JX096265.1.1388	core	L&LD	0.062	0.124	0.88	0.88
	p__Firmicutes__g__Ruminococcaceae_UCG005_EF031005.1.1501	core	L&LD	0.112	0.084	1	1
	p__Firmicutes__g__Ruminococcaceae_UCG005_AF371790.1.1446	core	L&LD	0.062	0.149	1	1
	p__Firmicutes__g__Ruminococcaceae_UCG005_AB506342.1.1507	core	L&LD	0.265	0.526	1	1
	p__Firmicutes__g__Ruminococcaceae_UCG005_AB506339.1.1506	core	L&LD	0.134	0.211	1	1
	p__Firmicutes__g__Ruminococcaceae_UCG004__s__uncultured_rumen_bacterium_EU358694.1.1503	core	L&LD	0.171	0.126	0.88	1
	p__Firmicutes__g__Ruminococcaceae_UCG002__s__uncultured_bacterium_HQ716108.1.1450	core	L&LD	0.032	0.152	0.5	0.88
	p__Firmicutes__g__Ruminococcaceae_UCG002__s__uncultured_bacterium_EU771361.1.1404	core	L&LD	0.056	0.141	0.62	0.88
	p__Firmicutes__g__Ruminococcaceae_NK4A214_group__s__uncultured_Ruminococcaceae_bacterium_EF603177.1.1474	core	L&LD	0.086	0.14	0.62	1
	p__Firmicutes__g__Ruminococcaceae_NK4A214_group__s__uncultured_rumen_bacterium_FPLO01004754.110.1618	core	L&LD	0.18	0.038	1	0.5
	p__Firmicutes__g__Ruminococcaceae_NK4A214_group__s__uncultured_rumen_bacterium_AY854363.1.1528	core	L&LD	0.116	0.172	1	1
	p__Firmicutes__g__Ruminococcaceae_NK4A214_group__s__uncultured_rumen_bacterium_AY854297.1.1531	core	L&LD	0.096	0.134	0.88	1
	p__Firmicutes__g__Ruminococcaceae_NK4A214_group__s__uncultured_rumen_bacterium_AB746594.1.1526	core	L&LD	0.376	0.516	1	1
	p__Firmicutes__g__Ruminococcaceae_NK4A214_group__s__uncultured_rumen_bacterium_AB746571.1.1525	core	L&LD	0.078	0.112	0.75	1
	p__Firmicutes__g__Ruminococcaceae_NK4A214_group__s__uncultured_bacterium_HM184983.1.1495	core	L&LD	0.114	0.056	0.88	0.88
	p__Firmicutes__g__Ruminococcaceae_NK4A214_group__s__uncultured_bacterium_AB506335.1.1525	core	L&LD	0.084	0.139	0.75	0.75
	p__Firmicutes__g__Ruminiclostridium_9__s__uncultured_organism_FJ681680.1.1440	core	L&LD	0.184	0.171	1	1
	p__Firmicutes__g__Ruminiclostridium_9__s__uncultured_bacterium_LC028631.1.1521	core	L&LD	0.139	0.106	1	1
	p__Firmicutes__g__Ruminiclostridium_9__s__uncultured_bacterium_AB702938.1.1497	core	L&LD	0.064	0.119	0.62	1
	p__Firmicutes__g__Ruminiclostridium_6__s__uncultured_bacterium_KF842742.1.1385	core	L&LD	0.156	0.286	1	1
	p__Firmicutes__g__Ruminiclostridium_6__s__uncultured_bacterium_HQ716588.1.1436	core	L&LD	0.175	0.108	0.88	0.75
	p__Firmicutes__g__Ruminiclostridium_6__s__uncultured_bacterium_DQ288679.1.1495	core	L&LD	0.224	0.135	1	0.75
	p__Firmicutes__g__Ruminiclostridium_6__s__uncultured_bacterium_AF371737.1.1436	core	L&LD	0.324	0.134	0.88	0.75
	p__Firmicutes__g__Ruminiclostridium_6__s__uncultured_bacterium_AF371736.1.1426	core	L&LD	0.189	0.028	0.88	0.5
	p__Firmicutes__g__Ruminiclostridium_6__s__gut_metagenome_CDYQ01034423.590.2075	core	L&LD	0.281	0.194	1	1
	p__Firmicutes__g__Ruminiclostridium_5__s__uncultured_bacterium_LAQZ01000049.1994.3490	core	L&LD	0.148	0.134	1	1
	p__Firmicutes__g__Ruminiclostridium_5__s__uncultured_bacterium_GQ448078.1.1372	core	L&LD	0.121	0.18	0.88	1
	p__Firmicutes__g__Roseburia__s__uncultured_organism_JQ820149.1.1501	core	L&LD	0.592	0.197	1	1
	p__Firmicutes__g__Roseburia__s__uncultured_Lachnospiraceae_bacterium_AB034064.1.1528	core	L&LD	0.511	0.386	1	1
	p__Firmicutes__g__Roseburia__s__uncultured_bacterium_LC028646.1.1523	core	L&LD	0.068	0.195	0.88	1
	p__Firmicutes__g__Roseburia__s__uncultured_bacterium_DQ806759.1.1400	core	L&LD	0.046	0.131	0.62	1
	p__Firmicutes__g__Roseburia__s__uncultured_bacterium_AF371632.1.1474	core	L&LD	0.164	0.436	1	1
	p__Firmicutes__g__Roseburia__s__metagenome_FPLO01002600.8.1520	core	L&LD	0.612	0.35	1	1
	p__Firmicutes__g__Roseburia__s__metagenome_EU765726.1.1356	core	L&LD	0.07	0.144	0.88	1
	p__Firmicutes__g__Roseburia__s__metagenome_AB034123.1.1528	core	L&LD	0.322	0.475	1	1
	p__Firmicutes__g__Roseburia_LC028842.1.1525	core	L&LD	0.055	0.161	0.88	1
	p__Firmicutes__g__Roseburia_KC163095.1.1526	core	L&LD	0.473	0.952	1	1
	p__Firmicutes__g__Roseburia_FPLO01004147.8.1521	core	L&LD	0.281	0.266	1	1
	p__Firmicutes__g__Roseburia_FMEB01000008.156586.158100	core	L&LD	0.09	0.305	1	1
	p__Firmicutes__g__Roseburia_FJ681708.1.1412	unique	LD	0.018	0.146	0.38	0.5
	p__Firmicutes__g__Roseburia_AF371672.1.1449	unique	L	0.118	0.039	1	0.38
	p__Firmicutes__g__Roseburia_AF371634.1.1454	core	L&LD	0.143	0.39	1	1
	p__Firmicutes__g__Roseburia_AF371633.1.1455	core	L&LD	0.185	0.526	1	1
	p__Firmicutes__g__Roseburia_AB506159.1.1525	core	L&LD	0.135	0.812	0.88	1
	p__Firmicutes__g__Quinella__s__uncultured_bacterium_EU463474.1.1407	core	L&LD	0.103	0.039	0.5	0.5
	p__Firmicutes__g__Phascolarctobacterium__s__uncultured_Veillonellaceae_bacterium_GQ358246.1.1466	core	L&LD	0.094	0.098	1	1
	p__Firmicutes__g__Phascolarctobacterium__s__uncultured_bacterium_FJ679048.1.1523	core	L&LD	0.272	0.204	1	1
	p__Firmicutes__g__Phascolarctobacterium__s__uncultured_bacterium_EU531925.1.1561	core	L&LD	0.206	0.169	1	1
	p__Firmicutes__g__Phascolarctobacterium__s__uncultured_bacterium_EF400025.1.1633	core	L&LD	0.971	0.838	1	1
	p__Firmicutes__g__Phascolarctobacterium__s__uncultured_bacterium_EF399882.1.1633	core	L&LD	0.11	0.086	1	1
	p__Firmicutes__g__Phascolarctobacterium__s__uncultured_bacterium_EF031000.1.1651	core	L&LD	1.518	1.218	1	1
	p__Firmicutes__g__Phascolarctobacterium__s__uncultured_bacterium_DQ798599.1.1405	core	L&LD	0.244	0.188	1	1
	p__Firmicutes__g__Phascolarctobacterium__s__uncultured_bacterium_AM930351.1.1511	core	L&LD	0.205	0.199	1	1
	p__Firmicutes__g__Peptococcus__s__uncultured_bacterium_AB506279.1.1563	core	L&LD	0.136	0.036	0.75	0.5
	p__Firmicutes__g__Oscillospira__s__uncultured_bacterium_HL953771.1.1511	core	L&LD	0.054	0.143	0.62	1
	p__Firmicutes__g__Oscillospira__s__uncultured_bacterium_GU302555.1.1492	core	L&LD	0.049	0.178	0.75	1
	p__Firmicutes__g__Oscillospira__s__uncultured_bacterium_FJ879271.1.1491	core	L&LD	0.089	0.106	0.88	1
	p__Firmicutes__g__Oscillospira__s__uncultured_bacterium_FJ681256.1.1398	core	L&LD	0.088	0.112	1	1
	p__Firmicutes__g__Oscillospira__s__uncultured_bacterium_EF400373.1.1492	core	L&LD	0.186	0.181	1	1
	p__Firmicutes__g__Oscillospira__s__uncultured_bacterium_AB506386.1.1523	core	L&LD	0.106	0.261	1	1
	p__Firmicutes__g__Oscillospira__s__uncultured_bacterium_AB506308.1.1522	core	L&LD	0.235	0.26	1	1
	p__Firmicutes__g__Oscillibacter__s__uncultured_bacterium_JQ084709.1.1491	core	L&LD	0.085	0.139	0.88	1
	p__Firmicutes__g__Oscillibacter__s__uncultured_bacterium_CDYT01032079.210.1720	core	L&LD	0.055	0.155	0.88	1
	p__Firmicutes__g__Oscillibacter__s__uncultured_bacterium_AF371801.1.1467	core	L&LD	0.065	0.143	0.75	1
	p__Firmicutes__g__Oscillibacter__s__uncultured_bacterium_AB606363.1.1493	core	L&LD	0.046	0.149	0.62	1
	p__Firmicutes__g__Oscillibacter__s__Lactobacillales_bacterium_DJF_B280_GQ896960.1.1490	core	L&LD	0.044	0.171	0.62	1
	p__Firmicutes__g__Oscillibacter_FPLO01002380.8.1517	core	L&LD	0.084	0.155	1	1
	p__Firmicutes__g__Oscillibacter_FJ681589.1.1395	core	L&LD	0.106	0.19	0.88	1
	p__Firmicutes__g__Oscillibacter_FJ681514.1.1440	core	L&LD	0.085	0.219	1	1
	p__Firmicutes__g__Oscillibacter_EU774479.1.1402	core	L&LD	0.264	0.276	1	1
	p__Firmicutes__g__Oscillibacter_EU009826.1.1452	core	L&LD	0.062	0.171	0.75	1
	p__Firmicutes__g__Oscillibacter_AB506381.1.1523	core	L&LD	0.202	0.395	1	1
	p__Firmicutes__g__Oribacterium__s__uncultured_bacterium_AM500849.1.1488	core	L&LD	0.48	0.569	1	1
	p__Firmicutes__g__Oribacterium__s__uncultured_bacterium_AF371553.1.1462	core	L&LD	0.104	0.131	0.88	0.88
	p__Firmicutes__g__Negativibacillus__s__uncultured_bacterium_JQ208193.1.1334	core	L&LD	0.069	0.151	1	0.88
	p__Firmicutes__g__Negativibacillus__s__uncultured_bacterium_EF445181.1.1497	core	L&LD	0.101	0.176	1	0.88
	p__Firmicutes__g__Moryella__s__human_gut_metagenome_FPLO01000219.16.1526	core	L&LD	0.086	0.143	1	1
	p__Firmicutes__g__Mitsuokella__s__uncultured_bacterium_KT963775.1.1529	unique	LD	0.01	0.28	0.12	1
	p__Firmicutes__g__Mitsuokella__s__uncultured_bacterium_KM244795.1.1526	unique	LD	0.008	0.18	0.12	0.88
	p__Firmicutes__g__Mitsuokella__s__uncultured_bacterium_KC484763.1.1664	unique	LD	0	0.124	0	0.88
	p__Firmicutes__g__Mitsuokella__s__uncultured_bacterium_CYYU01000007.113011.114641	unique	LD	0.01	0.306	0.12	1
	p__Firmicutes__g__Mitsuokella__s__uncultured_bacterium_AB506409.1.1552	unique	LD	0.009	0.17	0.12	0.88
	p__Firmicutes__g__Megasphaera__s__Megasphaera_elsdenii_AB507615.1.1557	unique	LD	0.004	0.729	0.12	1
	p__Firmicutes__g__Megasphaera_HM990965.1.1566	unique	LD	0	0.264	0	0.88
	p__Firmicutes__g__Marvinbryantia__s__uncultured_bacterium_GQ358227.1.1395	core	L&LD	0.128	0.066	0.88	0.75
	p__Firmicutes__g__Marvinbryantia__s__uncultured_bacterium_FMDQ01000023.593.2103	core	L&LD	0.094	0.07	0.62	0.75
	p__Firmicutes__g__Marvinbryantia__s__uncultured_bacterium_EU474973.1.1382	unique	L	0.191	0	1	0
	p__Firmicutes__g__Marvinbryantia__s__uncultured_bacterium_DQ824553.1.1383	core	L&LD	0.118	0.06	0.88	0.62
	p__Firmicutes__g__Marvinbryantia__s__uncultured_bacterium_AF371557.1.1437	core	L&LD	0.122	0.054	0.75	0.75
	p__Firmicutes__g__Marvinbryantia__s__uncultured_bacterium_AF371556.1.1452	core	L&LD	0.191	0.065	1	1
	p__Firmicutes__g__Marvinbryantia_AF371558.1.1444	core	L&LD	0.196	0.091	1	0.88
	p__Firmicutes__g__Lactobacillus__s__Lactobacillus_sp._RA2113_AY445127.1.1522	unique	LD	0.005	0.301	0.12	1
	p__Firmicutes__g__Lactobacillus__s__Lactobacillus_reuteri_LG042641.312212.313771	core	L&LD	0.326	0.561	1	1
	p__Firmicutes__g__Lactobacillus__s__Lactobacillus_pontis_X76329.1.1570	unique	L	0.141	0	0.62	0
	p__Firmicutes__g__Lactobacillus__s__Lactobacillus_plantarum_EU306161.1.1692	unique	L	0.115	0	0.62	0
	p__Firmicutes__g__Lactobacillus__s__Lactobacillus_mucosae_AB559693.1.1568	core	L&LD	0.096	0.442	0.75	1
	p__Firmicutes__g__Lactobacillus__s__Lactobacillus_johnsonii_AB559728.1.1569	core	L&LD	0.312	0.228	0.88	0.88
	p__Firmicutes__g__Lactobacillus__s__Lactobacillus_delbrueckii_subsp._bulgaricus_JX079523.1.1570	core	L&LD	0.071	0.552	0.62	1
	p__Firmicutes__g__Lactobacillus_HM218863.1.1548	core	L&LD	0.1	0.144	0.88	1
	p__Firmicutes__g__Lactobacillus_CP000033.434247.435818	unique	LD	0.061	0.151	0.38	1
	p__Firmicutes__g__Lactobacillus_AB559642.1.1565	core	L&LD	0.726	0.98	1	1
	p__Firmicutes__g__Lachnospira__s__uncultured_organism_KM244831.1.1497	unique	L	0.215	0.021	1	0.25
	p__Firmicutes__g__Lachnospira_GQ896767.1.1492	unique	LD	0.012	0.131	0.38	0.75
	p__Firmicutes__g__Lachnospiraceae_XPB1014_group__s__uncultured_bacterium_EF640145.1.1539	core	L&LD	0.399	0.979	0.88	1
	p__Firmicutes__g__Lachnospiraceae_UCG009_AB506217.1.1514	core	L&LD	0.299	0.252	1	0.88
	p__Firmicutes__g__Lachnospiraceae_UCG007__s__uncultured_bacterium_KC991122.1.1441	core	L&LD	0.211	0.14	1	0.88
	p__Firmicutes__g__Lachnospiraceae_UCG007__s__uncultured_bacterium_GQ867452.1.1496	core	L&LD	0.38	0.04	1	0.88
	p__Firmicutes__g__Lachnospiraceae_UCG007_LNAM01000152.36752.38349	core	L&LD	0.108	0.101	1	0.88
	p__Firmicutes__g__Lachnospiraceae_UCG007_JQ425751.1.1483	unique	L	0.308	0.019	1	0.38
	p__Firmicutes__g__Lachnospiraceae_UCG001__s__uncultured_bacterium_AF371673.1.1473	core	L&LD	0.11	0.06	0.88	0.5
	p__Firmicutes__g__Lachnospiraceae_UCG001__s__Lachnospiraceae_bacterium_TF0111_GQ897165.1.1492	core	L&LD	0.076	0.1	0.88	0.88
	p__Firmicutes__g__Lachnospiraceae_NK4A136_group__s__uncultured_organism_EF403388.1.1494	core	L&LD	0.191	0.269	0.88	0.88
	p__Firmicutes__g__Lachnospiraceae_NK4A136_group__s__uncultured_Lachnospiraceae_bacterium_KM244825.1.1500	core	L&LD	0.206	0.54	1	1
	p__Firmicutes__g__Lachnospiraceae_NK4A136_group__s__uncultured_bacterium_HQ716614.1.1443	core	L&LD	0.032	0.21	0.5	0.88
	p__Firmicutes__g__Lachnospiraceae_NK4A136_group__s__uncultured_bacterium_EU791082.1.1496	core	L&LD	0.282	0.148	1	0.62
	p__Firmicutes__g__Lachnospiraceae_NK4A136_group__s__uncultured_bacterium_EU775994.1.1385	core	L&LD	0.2	0.025	1	0.62
	p__Firmicutes__g__Lachnospiraceae_NK4A136_group__s__uncultured_bacterium_EU472095.1.1382	core	L&LD	0.189	0.1	1	0.88
	p__Firmicutes__g__Lachnospiraceae_NK4A136_group__s__gut_metagenome_EF096541.1.1355	core	L&LD	0.105	0.061	0.88	0.75
	p__Firmicutes__g__Lachnospiraceae_NK4A136_group__s__gut_metagenome_CDZD01005894.143.1642	core	L&LD	0.07	0.129	0.88	0.88
	p__Firmicutes__g__Lachnospiraceae_NK4A136_group_GQ451310.1.1509	core	L&LD	0.103	0.108	1	0.88
	p__Firmicutes__g__Lachnospiraceae_NK4A136_group_FJ879998.1.1501	core	L&LD	0.109	0.06	0.75	0.75
	p__Firmicutes__g__Lachnospiraceae_NK4A136_group_EF436365.1.1484	core	L&LD	0.154	0.169	0.75	0.88
	p__Firmicutes__g__Lachnospiraceae_ND3007_group__s__uncultured_bacterium_FJ683775.1.1453	core	L&LD	0.158	0.169	1	0.75
	p__Firmicutes__g__Lachnospiraceae_ND3007_group__s__uncultured_bacterium_DQ777915.1.1441	core	L&LD	0.073	0.135	0.88	1
	p__Firmicutes__g__Lachnospiraceae_ND3007_group__s__uncultured_bacterium_AF371571.1.1449	core	L&LD	0.296	0.169	1	0.75
	p__Firmicutes__g__Lachnospiraceae_ND3007_group__s__metagenome_FPLO01004311.11.1507	core	L&LD	0.208	0.204	1	0.75
	p__Firmicutes__g__Lachnospiraceae_FCS020_group__s__uncultured_Clostridium_sp._FMDP01000015.104304.105815	core	L&LD	0.14	0.138	1	1
	p__Firmicutes__g__Lachnospiraceae_FCS020_group__s__metagenome_AB559589.1.1524	core	L&LD	0.08	0.144	0.88	0.75
	p__Firmicutes__g__Lachnospiraceae_AC2044_group__s__uncultured_bacterium_BABG01001469.752.2264	core	L&LD	0.049	0.186	0.88	1
	p__Firmicutes__g__Lachnospiraceae_AC2044_group__s__uncultured_bacterium_AB506140.1.1523	core	L&LD	0.15	0.585	1	1
	p__Firmicutes__g__Lachnospira_BAAY01003643.635.2146	core	L&LD	0.098	0.156	0.88	1
	p__Firmicutes__g__Lachnoclostridium__s__uncultured_organism_FJ679890.1.1389	core	L&LD	0.038	0.181	0.5	1
	p__Firmicutes__g__Lachnoclostridium__s__uncultured_organism_EF401953.1.1493	core	L&LD	0.106	0.103	0.75	0.75
	p__Firmicutes__g__Lachnoclostridium__s__uncultured_bacterium_FJ881097.1.1494	core	L&LD	0.098	0.204	0.62	0.88
	p__Firmicutes__g__Lachnoclostridium_EU459647.1.1394	core	L&LD	0.068	0.212	0.62	1
	p__Firmicutes__g__Lachnoclostridium_ADLR01000157.173.1691	core	L&LD	0.239	0.338	1	1
	p__Firmicutes__g__Lachnoclostridium_AB821803.1.1527	core	L&LD	0.139	0.044	1	0.75
	p__Firmicutes__g__Intestinibacter__s__uncultured_bacterium_AB506207.1.1496	core	L&LD	0.219	0.199	1	1
	p__Firmicutes__g__Intestinibacter__s__uncultured_bacterium_AB506166.1.1495	core	L&LD	0.16	0.08	1	0.88
	p__Firmicutes__g__Holdemanella__s__uncultured_bacterium_FPLO01000391.10.1530	core	L&LD	0.2	0.194	1	1
	p__Firmicutes__g__GCA900066575__s__uncultured_bacterium_FMDX01000032.25335.26845	core	L&LD	0.092	0.085	0.88	1
	p__Firmicutes__g__GCA900066225__s__uncultured_bacterium_FJ684462.1.1373	core	L&LD	0.202	0.106	1	0.75
	p__Firmicutes__g__Fusicatenibacter__s__uncultured_organism_CYYV01000001.321800.323312	core	L&LD	0.118	0.054	0.75	0.5
	p__Firmicutes__g__Fournierella__s__uncultured_bacterium_HQ716190.1.1541	core	L&LD	0.108	0.116	1	1
	p__Firmicutes__g__Fournierella__s__uncultured_bacterium_GQ897259.1.1487	core	L&LD	0.171	0.404	1	1
	p__Firmicutes__g__Family_XIII_UCG001__s__uncultured_Anaerovorax_sp._KM244896.1.1490	core	L&LD	0.179	0.22	0.88	1
	p__Firmicutes__g__Family_XIII_AD3011_group__s__uncultured_organism_GQ451317.1.1483	core	L&LD	0.089	0.139	0.75	0.88
	p__Firmicutes__g__Family_XIII_AD3011_group__s__uncultured_organism_FJ681670.1.1385	core	L&LD	0.109	0.151	0.88	0.88
	p__Firmicutes__g__Family_XIII_AD3011_group__s__uncultured_organism_EU843257.1.1495	core	L&LD	0.164	0.198	1	1
	p__Firmicutes__g__Family_XIII_AD3011_group__s__uncultured_organism_AB824582.1.1510	core	L&LD	0.099	0.141	0.88	1
	p__Firmicutes__g__Faecalibacterium__s__uncultured_bacterium_GQ159219.1.1451	core	L&LD	0.228	0.046	1	0.5
	p__Firmicutes__g__Faecalibacterium__s__uncultured_bacterium_DQ797776.1.1353	unique	L	0.059	0.073	0.75	0.25
	p__Firmicutes__g__Faecalibacterium__s__uncultured_bacterium_DQ777883.1.1517	core	L&LD	0.411	0.322	0.88	1
	p__Firmicutes__g__Faecalibacterium__s__uncultured_bacterium_CBXK010002535.1192.2697	core	L&LD	0.136	0.119	1	0.88
	p__Firmicutes__g__Faecalibacterium__s__uncultured_bacterium_AF371734.1.1430	core	L&LD	0.17	0.24	0.88	1
	p__Firmicutes__g__Faecalibacterium_AB506178.1.1503	core	L&LD	0.234	0.344	0.75	1
	p__Firmicutes__g__Eubacterium_xylanophilum_group__s__uncultured_bacterium_AB627729.1.1539	core	L&LD	0.125	0.284	1	1
	p__Firmicutes__g__Eubacterium_ruminantium_group__s__uncultured_bacterium_CDYK01033747.199063.200563	core	L&LD	0.04	0.114	0.5	0.88
	p__Firmicutes__g__Eubacterium_ruminantium_group__s__uncultured_bacterium_AY442828.1.1510	core	L&LD	0.164	0.11	1	0.62
	p__Firmicutes__g__Eubacterium_ruminantium_group__s__uncultured_bacterium_AF371655.1.1448	core	L&LD	0.055	0.114	0.75	0.75
	p__Firmicutes__g__Eubacterium_ruminantium_group__s__uncultured_bacterium_AF371653.1.1446	core	L&LD	0.074	0.231	0.88	0.75
	p__Firmicutes__g__Eubacterium_ruminantium_group__s__uncultured_bacterium_AF371652.1.1457	core	L&LD	0.03	0.132	0.5	0.75
	p__Firmicutes__g__Eubacterium_ruminantium_group__s__uncultured_bacterium_AB506373.1.1524	core	L&LD	0.216	0.228	1	1
	p__Firmicutes__g__Eubacterium_ruminantium_group__s__uncultured_bacterium_AB185762.1.1538	core	L&LD	0.092	0.082	1	0.88
	p__Firmicutes__g__Eubacterium_nodatum_group__s__uncultured_bacterium_EU475040.1.1385	core	L&LD	0.135	0.126	1	0.75
	p__Firmicutes__g__Eubacterium_hallii_group__s__uncultured_bacterium_AF371660.1.1453	core	L&LD	0.221	0.138	1	1
	p__Firmicutes__g__Eubacterium_eligens_group__s__uncultured_bacterium_EF404269.1.1494	unique	LD	0.009	0.158	0.25	1
	p__Firmicutes__g__Eubacterium_eligens_group__s__uncultured_bacterium_CP001104.413153.414672	unique	LD	0.005	0.114	0.12	0.75
	p__Firmicutes__g__Eubacterium_coprostanoligenes_group__s__uncultured_rumen_bacterium_EU470076.1.1401	unique	L	0.165	0.012	0.88	0.12
	p__Firmicutes__g__Eubacterium_coprostanoligenes_group__s__uncultured_organism_AB559641.1.1524	core	L&LD	0.085	0.138	0.62	0.75
	p__Firmicutes__g__Eubacterium_coprostanoligenes_group__s__uncultured_organism_AB506426.1.1525	core	L&LD	0.095	0.08	0.62	0.62
	p__Firmicutes__g__Eubacterium_coprostanoligenes_group__s__uncultured_Eubacterium_sp._KM244816.1.1494	core	L&LD	0.159	0.034	0.88	0.62
	p__Firmicutes__g__Eubacterium_coprostanoligenes_group__s__uncultured_Clostridium_sp._GQ448546.1.1400	core	L&LD	0.064	0.136	0.75	1
	p__Firmicutes__g__Eubacterium_coprostanoligenes_group__s__uncultured_bacterium_EU779293.1.1399	core	L&LD	0.069	0.054	0.5	0.75
	p__Firmicutes__g__Eubacterium_coprostanoligenes_group__s__uncultured_bacterium_EU475108.1.1392	unique	L	0.08	0	0.62	0
	p__Firmicutes__g__Eubacterium_coprostanoligenes_group__s__uncultured_bacterium_AM183112.1.1451	unique	L	0.106	0.02	0.75	0.25
	p__Firmicutes__g__Eubacterium_coprostanoligenes_group__s__uncultured_bacterium_AB627687.1.1526	core	L&LD	0.192	0.215	0.75	1
	p__Firmicutes__g__Eubacterium_coprostanoligenes_group__s__gut_metagenome_EU475044.1.1399	unique	LD	0.044	0.092	0.25	0.62
	p__Firmicutes__g__Eubacterium_coprostanoligenes_group__s__gut_metagenome_EF614524.1.1294	core	L&LD	0.065	0.059	0.62	0.5
	p__Firmicutes__g__Eubacterium_coprostanoligenes_group__s__gut_metagenome_CEAJ01017636.1968.3478	core	L&LD	0.105	0.045	0.88	0.62
	p__Firmicutes__g__Eubacterium_coprostanoligenes_group__s__gut_metagenome_CDZQ01043683.912.2421	unique	L	0.164	0	1	0
	p__Firmicutes__g__Eubacterium_coprostanoligenes_group__s__gut_metagenome_AB969456.1.1522	core	L&LD	0.141	0.109	0.5	0.88
	p__Firmicutes__g__Eubacterium_coprostanoligenes_group__s__gut_metagenome_AB969374.1.1522	core	L&LD	0.146	0.04	0.62	0.5
	p__Firmicutes__g__Eubacterium_coprostanoligenes_group__s__gut_metagenome_AB559603.1.1522	core	L&LD	0.348	0.101	0.88	0.75
	p__Firmicutes__g__Eubacterium_coprostanoligenes_group__s__Clostridiales_bacterium_42_27_EU779306.1.1401	core	L&LD	0.25	0.084	1	0.5
	p__Firmicutes__g__Eubacterium_coprostanoligenes_group_LC028564.1.1523	core	L&LD	0.109	0.049	0.5	0.62
	p__Firmicutes__g__Eubacterium_coprostanoligenes_group_FJ879144.1.1490	core	L&LD	0.414	0.221	1	0.88
	p__Firmicutes__g__Eubacterium_coprostanoligenes_group_DQ105659.1.1513	core	L&LD	0.136	0.075	1	0.75
	p__Firmicutes__g__Eubacterium_coprostanoligenes_group_AF371763.1.1443	core	L&LD	0.091	0.045	0.75	0.75
	p__Firmicutes__g__Eubacterium_coprostanoligenes_group_AF371762.1.1450	core	L&LD	0.076	0.088	0.88	0.75
	p__Firmicutes__g__Eubacterium_coprostanoligenes_group_AB874504.1.1446	core	L&LD	0.105	0.062	0.75	0.62
	p__Firmicutes__g__Eubacterium_coprostanoligenes_group_AB824319.1.1524	core	L&LD	0.095	0.06	0.75	0.75
	p__Firmicutes__g__Eubacterium_brachy_group__s__uncultured_bacterium_AF371686.1.1438	core	L&LD	0.191	0.039	0.88	0.62
	p__Firmicutes__g__Erysipelotrichaceae_UCG004__s__uncultured_bacterium_AM982589.1.1482	core	L&LD	0.116	0.096	0.88	1
	p__Firmicutes__g__Erysipelotrichaceae_UCG003__s__uncultured_bacterium_EU462135.1.1384	core	L&LD	0.202	0.211	1	1
	p__Firmicutes__g__Erysipelotrichaceae_UCG003__s__uncultured_bacterium_AM500810.1.1483	core	L&LD	0.259	0.17	1	0.88
	p__Firmicutes__g__Dorea__s__uncultured_bacterium_AM183091.1.1455	core	L&LD	0.13	0.268	1	1
	p__Firmicutes__g__Dorea__s__uncultured_bacterium_AB626941.1.1496	core	L&LD	0.146	0.024	1	0.5
	p__Firmicutes__g__Dialister__s__uncultured_bacterium_DQ796597.1.1432	unique	LD	0	0.105	0	0.62
	p__Firmicutes__g__Coprococcus_3__s__uncultured_bacterium_FLKG01000008.748.2260	core	L&LD	0.339	0.43	1	1
	p__Firmicutes__g__Coprococcus_2__s__uncultured_bacterium_CYXU01000014.314.1811	unique	LD	0.034	0.13	0.38	0.75
	p__Firmicutes__g__Coprococcus_2__s__uncultured_bacterium_AF371657.1.1451	core	L&LD	0.129	0.166	1	0.88
	p__Firmicutes__g__Coprococcus_2__s__uncultured_bacterium_AB506372.1.1510	core	L&LD	0.13	0.473	0.88	1
	p__Firmicutes__g__Coprococcus_1__s__uncultured_organism_FPLO01004263.15.1513	core	L&LD	0.134	0.152	1	1
	p__Firmicutes__g__Clostridium_sensu_stricto_6__s__uncultured_bacterium_FJ680746.1.1441	core	L&LD	0.179	0.141	1	0.88
	p__Firmicutes__g__Clostridium_sensu_stricto_6__s__Clostridium_bornimense_HG917868.54428.55929	core	L&LD	0.669	0.634	1	1
	p__Firmicutes__g__Clostridium_sensu_stricto_1__s__uncultured_Clostridium_sp._EU774816.1.1381	core	L&LD	0.319	0.16	1	0.88
	p__Firmicutes__g__Clostridium_sensu_stricto_1__s__uncultured_Clostridium_sp._BAAZ01002504.304.1797	core	L&LD	0.125	0.104	0.88	0.75
	p__Firmicutes__g__Clostridium_sensu_stricto_1__s__uncultured_Clostridium_sp._AF371842.1.1455	core	L&LD	0.104	0.101	0.75	0.5
	p__Firmicutes__g__Clostridium_sensu_stricto_1__s__uncultured_bacterium_X71850.1.1550	core	L&LD	0.384	0.182	1	1
	p__Firmicutes__g__Clostridium_sensu_stricto_1__s__uncultured_bacterium_LC028632.1.1506	core	L&LD	0.335	0.326	1	1
	p__Firmicutes__g__Clostridium_sensu_stricto_1__s__uncultured_bacterium_KT952763.1.1479	core	L&LD	0.114	0.095	0.88	1
	p__Firmicutes__g__Clostridium_sensu_stricto_1__s__uncultured_bacterium_KT835532.1.1480	core	L&LD	0.318	0.111	1	0.75
	p__Firmicutes__g__Clostridium_sensu_stricto_1__s__uncultured_bacterium_KT834746.1.1482	core	L&LD	0.5	0.276	1	1
	p__Firmicutes__g__Clostridium_sensu_stricto_1__s__uncultured_bacterium_KM244891.1.1490	core	L&LD	0.384	0.284	1	1
	p__Firmicutes__g__Clostridium_sensu_stricto_1__s__uncultured_bacterium_KM244845.1.1500	core	L&LD	2.342	0.962	1	1
	p__Firmicutes__g__Clostridium_sensu_stricto_1__s__uncultured_bacterium_JX223281.1.1374	core	L&LD	0.145	0.056	1	0.62
	p__Firmicutes__g__Clostridium_sensu_stricto_1__s__uncultured_bacterium_JQ996675.1.1525	core	L&LD	0.883	0.422	1	1
	p__Firmicutes__g__Clostridium_sensu_stricto_1__s__uncultured_bacterium_JN867416.1.1488	core	L&LD	0.404	0.172	1	0.88
	p__Firmicutes__g__Clostridium_sensu_stricto_1__s__uncultured_bacterium_HQ661297.1.1434	core	L&LD	0.3	0.206	1	1
	p__Firmicutes__g__Clostridium_sensu_stricto_1__s__uncultured_bacterium_GQ133724.1.1392	core	L&LD	0.226	0.048	1	0.5
	p__Firmicutes__g__Clostridium_sensu_stricto_1__s__uncultured_bacterium_FJ683065.1.1373	core	L&LD	0.11	0.1	0.88	1
	p__Firmicutes__g__Clostridium_sensu_stricto_1__s__uncultured_bacterium_FJ682246.1.1421	core	L&LD	0.146	0.168	1	1
	p__Firmicutes__g__Clostridium_sensu_stricto_1__s__uncultured_bacterium_EU592475.1.1477	core	L&LD	0.138	0.128	1	0.88
	p__Firmicutes__g__Clostridium_sensu_stricto_1__s__uncultured_bacterium_EU474125.1.1387	core	L&LD	0.14	0.103	1	0.88
	p__Firmicutes__g__Clostridium_sensu_stricto_1__s__uncultured_bacterium_AY337519.1.1512	core	L&LD	0.145	0.12	0.88	0.88
	p__Firmicutes__g__Clostridium_sensu_stricto_1__s__uncultured_bacterium_AM930378.1.1472	unique	L	0.295	0.012	1	0.25
	p__Firmicutes__g__Clostridium_sensu_stricto_1__s__uncultured_bacterium_AB506357.1.1508	core	L&LD	1.675	1.421	1	1
	p__Firmicutes__g__Clostridium_sensu_stricto_1__s__uncultured_bacterium_AB506129.1.1508	core	L&LD	0.284	0.154	1	0.88
	p__Firmicutes__g__Clostridium_sensu_stricto_1__s__metagenome_CCNP01000011.169740.171233	core	L&LD	0.402	0.379	1	1
	p__Firmicutes__g__Clostridium_sensu_stricto_1__s__Clostridium_butyricum_HG917274.1.1501	core	L&LD	0.38	0.171	1	1
	p__Firmicutes__g__Clostridium_sensu_stricto_1__s__Clostridium_butyricum_CBYK010000018.15619.17117	core	L&LD	0.305	0.121	1	1
	p__Firmicutes__g__Clostridium_sensu_stricto_1__s__Clostridium_butyricum_AY212768.1.1518	core	L&LD	1.282	0.539	1	1
	p__Firmicutes__g__Clostridium_sensu_stricto_1__s__Clostridium_butyricum_ABDT01000022.7889.9396	core	L&LD	0.402	0.098	1	0.88
	p__Firmicutes__g__Clostridium_sensu_stricto_1_LC028596.1.1506	core	L&LD	0.19	0.136	0.88	0.88
	p__Firmicutes__g__Clostridium_sensu_stricto_1_HQ716666.1.1494	core	L&LD	0.195	0.058	0.88	0.62
	p__Firmicutes__g__Clostridium_sensu_stricto_1_AF371841.1.1455	core	L&LD	0.34	0.082	1	0.75
	p__Firmicutes__g__Clostridium_sensu_stricto_1_AB506374.1.1507	unique	LD	0	0.204	0	0.88
	p__Firmicutes__g__Christensenellaceae_R7_group__s__uncultured_prokaryote_EU779128.1.1394	unique	L	0.085	0	0.5	0
	p__Firmicutes__g__Christensenellaceae_R7_group__s__uncultured_prokaryote_EU774684.1.1396	core	L&LD	0.066	0.106	0.88	0.75
	p__Firmicutes__g__Christensenellaceae_R7_group__s__uncultured_prokaryote_AF371830.1.1401	core	L&LD	0.179	0.204	1	1
	p__Firmicutes__g__Christensenellaceae_R7_group__s__uncultured_prokaryote_AB506508.1.1539	core	L&LD	0.205	0.22	1	1
	p__Firmicutes__g__Christensenellaceae_R7_group__s__uncultured_prokaryote_AB506415.1.1518	core	L&LD	0.248	0.215	1	1
	p__Firmicutes__g__Christensenellaceae_R7_group__s__uncultured_prokaryote_AB506333.1.1518	core	L&LD	0.098	0.116	1	0.88
	p__Firmicutes__g__Christensenellaceae_R7_group__s__uncultured_prokaryote_AB494899.1.1520	core	L&LD	0.134	0.14	1	1
	p__Firmicutes__g__Christensenellaceae_R7_group__s__uncultured_bacterium_KP745032.1.1428	unique	L	0.188	0.01	1	0.25
	p__Firmicutes__g__Christensenellaceae_R7_group__s__uncultured_bacterium_KC163078.1.1530	core	L&LD	0.098	0.069	0.75	0.62
	p__Firmicutes__g__Christensenellaceae_R7_group__s__uncultured_bacterium_EU774812.1.1395	core	L&LD	0.041	0.12	0.5	0.75
	p__Firmicutes__g__Christensenellaceae_R7_group__s__uncultured_bacterium_AB506385.1.1529	core	L&LD	0.122	0.219	0.88	1
	p__Firmicutes__g__Christensenellaceae_R7_group__s__uncultured_bacterium_AB506340.1.1528	core	L&LD	0.121	0.191	0.62	1
	p__Firmicutes__g__Christensenellaceae_R7_group__s__metagenome_EU779015.1.1397	core	L&LD	0.086	0.1	1	0.88
	p__Firmicutes__g__Christensenellaceae_R7_group__s__bacterium_YE57_FJ880924.1.1487	core	L&LD	0.089	0.17	0.75	0.88
	p__Firmicutes__g__Christensenellaceae_R7_group_KM244792.1.1516	unique	L	0.092	0.018	0.5	0.25
	p__Firmicutes__g__Christensenellaceae_R7_group_HQ716242.1.1474	core	L&LD	0.09	0.099	0.88	0.62
	p__Firmicutes__g__Christensenellaceae_R7_group_EU774744.1.1398	core	L&LD	0.196	0.081	1	0.62
	p__Firmicutes__g__Christensenellaceae_R7_group_EU774694.1.1398	core	L&LD	0.118	0.099	0.88	1
	p__Firmicutes__g__Christensenellaceae_R7_group_EU474491.1.1381	core	L&LD	0.146	0.032	1	0.5
	p__Firmicutes__g__Christensenellaceae_R7_group_AB506408.1.1519	core	L&LD	0.226	0.296	1	1
	p__Firmicutes__g__Catenisphaera__s__uncultured_bacterium_AF371514.1.1465	core	L&LD	0.145	0.224	1	1
	p__Firmicutes__g__Candidatus_Stoquefichus__s__uncultured_bacterium_GQ448158.1.1384	unique	L	0.166	0	0.75	0
	p__Firmicutes__g__Candidatus_Soleaferrea__s__uncultured_bacterium_EU777365.1.1388	unique	LD	0.019	0.132	0.25	0.88
	p__Firmicutes__g__Butyrivibrio_JQ084483.1.1492	core	L&LD	0.136	0.054	0.75	0.5
	p__Firmicutes__g__Butyricicoccus__s__uncultured_bacterium_AB506192.1.1523	unique	LD	0.042	0.079	0.38	0.62
	p__Firmicutes__g__Butyricicoccus__s__Butyricicoccus_pullicaecorum_1.2_AF371806.1.1454	core	L&LD	0.181	0.305	1	1
	p__Firmicutes__g__Butyricicoccus_EU728715.1.1465	unique	LD	0.019	0.221	0.38	1
	p__Firmicutes__g__Blautia__s__uncultured_bacterium_JX198565.1.1505	core	L&LD	0.121	0.106	1	1
	p__Firmicutes__g__Blautia__s__uncultured_bacterium_FJ685248.1.1437	core	L&LD	0.209	0.128	1	1
	p__Firmicutes__g__Blautia__s__uncultured_bacterium_EU778515.1.1392	unique	L	0.143	0.044	1	0.38
	p__Firmicutes__g__Blautia__s__metagenome_AB506127.1.1523	core	L&LD	0.271	0.179	1	1
	p__Firmicutes__g__Blautia_AF371550.1.1446	unique	L	0.141	0.048	1	0.38
	p__Firmicutes__g__Blautia_AB506131.1.1522	core	L&LD	0.104	0.081	0.5	0.88
	p__Firmicutes__g__Angelakisella__s__uncultured_bacterium_EF409954.1.1484	core	L&LD	0.042	0.164	0.62	1
	p__Firmicutes__g__Anaerovorax__s__uncultured_bacterium_JX095091.1.1392	core	L&LD	0.124	0.116	0.88	0.88
	p__Firmicutes__g__Anaerovibrio__s__uncultured_bacterium_JQ083428.1.1519	core	L&LD	0.3	1.612	1	1
	p__Firmicutes__g__Anaerovibrio__s__uncultured_bacterium_JN253631.1.1507	core	L&LD	0.215	0.516	1	1
	p__Firmicutes__g__Anaerovibrio__s__uncultured_bacterium_FJ679336.1.1549	core	L&LD	0.759	1.771	1	1
	p__Firmicutes__g__Anaerovibrio__s__uncultured_bacterium_FJ674223.1.1407	core	L&LD	0.064	0.14	0.88	0.88
	p__Firmicutes__g__Anaerosporobacter__s__uncultured_bacterium_GQ458237.1.1465	unique	L	0.204	0.005	1	0.12
	p__Firmicutes__g__Anaerosporobacter__s__uncultured_bacterium_FJ680686.1.1509	unique	LD	0	0.096	0	0.88
	p__Firmicutes__g__Anaerorhabdus_furcosa_group__s__uncultured_bacterium_AM500806.1.1481	core	L&LD	0.091	0.12	0.75	1
	p__Firmicutes__g__Agathobacter__s__uncultured_bacterium_HQ792726.1.1448	unique	L	0.099	0.01	0.62	0.25
	p__Firmicutes__g__Agathobacter__s__uncultured_bacterium_HQ785249.1.1453	core	L&LD	0.044	0.12	0.5	0.75
	p__Firmicutes__g__Agathobacter__s__uncultured_bacterium_FJ680290.1.1470	core	L&LD	0.282	0.236	1	0.88
	p__Firmicutes__g__Agathobacter__s__uncultured_bacterium_EF640148.1.1608	core	L&LD	0.432	0.578	1	1
	p__Firmicutes__g__Agathobacter__s__uncultured_bacterium_EF031002.1.1513	core	L&LD	0.309	0.49	1	1
	p__Firmicutes__g__Agathobacter__s__uncultured_bacterium_AF371604.1.1455	core	L&LD	0.169	0.144	0.88	0.88
	p__Firmicutes__g__Agathobacter__s__uncultured_bacterium_AB506181.1.1525	core	L&LD	0.108	0.19	1	1
	p__Firmicutes__g__Agathobacter_MJHW01000006.25639.27181	core	L&LD	0.326	0.314	1	1
	p__Firmicutes__g__Agathobacter_HQ772894.1.1437	unique	LD	0	0.097	0	0.62
	p__Firmicutes__g__Agathobacter_FPLO01008166.89.1602	core	L&LD	0.35	0.775	1	1
	p__Firmicutes__g__Agathobacter_AB506422.1.1523	core	L&LD	0.128	0.26	1	1
	p__Firmicutes__g__Acetitomaculum__s__uncultured_bacterium_EU475140.1.1397	unique	L	0.438	0.024	1	0.38
	p__Firmicutes__f__Ruminococcaceae_EU475053.1.1392	core	L&LD	0.394	0.386	1	1
	p__Firmicutes__f__Ruminococcaceae_EF404722.1.1476	core	L&LD	0.105	0.199	0.88	1
	p__Firmicutes__f__Ruminococcaceae_AM183074.1.1431	core	L&LD	0.08	0.144	0.88	1
	p__Firmicutes__f__Ruminococcaceae_AF371741.1.1423	core	L&LD	0.221	0.298	1	1
	p__Firmicutes__f__Ruminococcaceae_AB506382.1.1509	core	L&LD	0.081	0.169	0.88	0.88
	p__Firmicutes__f__Peptostreptococcaceae_AM982561.1.1486	core	L&LD	0.21	0.053	1	0.75
	p__Firmicutes__f__Peptostreptococcaceae_AB627462.1.1497	core	L&LD	0.274	0.089	1	1
	p__Firmicutes__f__Lachnospiraceae_LC028836.1.1521	unique	L	0.125	0.016	0.75	0.25
	p__Firmicutes__f__Lachnospiraceae_LC028559.1.1505	core	L&LD	0.079	0.131	1	1
	p__Firmicutes__f__Lachnospiraceae_KT963751.1.1494	core	L&LD	0.084	0.402	1	1
	p__Firmicutes__f__Lachnospiraceae_KR514451.1.1443	unique	L	0.088	0.005	0.5	0.12
	p__Firmicutes__f__Lachnospiraceae_JX096232.1.1408	unique	L	0.096	0.005	0.5	0.12
	p__Firmicutes__f__Lachnospiraceae_JN559494.1.1495	core	L&LD	0.136	0.073	1	0.88
	p__Firmicutes__f__Lachnospiraceae_HQ716669.1.1396	core	L&LD	0.186	0.146	1	1
	p__Firmicutes__f__Lachnospiraceae_HQ716484.1.1486	core	L&LD	0.132	0.074	0.75	0.5
	p__Firmicutes__f__Lachnospiraceae_HQ716148.1.1427	core	L&LD	0.111	0.066	0.88	0.62
	p__Firmicutes__f__Lachnospiraceae_GU303692.1.1510	core	L&LD	0.091	0.116	0.88	0.88
	p__Firmicutes__f__Lachnospiraceae_FPLO01008368.163.1683	core	L&LD	0.131	0.155	1	0.88
	p__Firmicutes__f__Lachnospiraceae_FPLO01000837.8.1520	core	L&LD	0.555	0.296	1	1
	p__Firmicutes__f__Lachnospiraceae_FMGE01000022.620.2130	core	L&LD	0.114	0.269	1	1
	p__Firmicutes__f__Lachnospiraceae_FJ880914.1.1507	core	L&LD	0.105	0.118	1	1
	p__Firmicutes__f__Lachnospiraceae_FJ684852.1.1439	core	L&LD	0.095	0.17	1	1
	p__Firmicutes__f__Lachnospiraceae_FJ680651.1.1390	unique	L	0.071	0.062	0.88	0.25
	p__Firmicutes__f__Lachnospiraceae_FJ680363.1.1381	core	L&LD	0.161	0.184	1	1
	p__Firmicutes__f__Lachnospiraceae_FJ680307.1.1461	core	L&LD	0.11	0.112	1	0.88
	p__Firmicutes__f__Lachnospiraceae_FJ680304.1.1453	core	L&LD	0.105	0.048	0.88	0.75
	p__Firmicutes__f__Lachnospiraceae_FJ534957.1.1501	core	L&LD	0.128	0.05	0.75	0.62
	p__Firmicutes__f__Lachnospiraceae_EU779289.1.1392	core	L&LD	0.168	0.052	1	0.62
	p__Firmicutes__f__Lachnospiraceae_EU778530.1.1238	core	L&LD	0.244	0.068	1	0.62
	p__Firmicutes__f__Lachnospiraceae_EU771470.1.1396	core	L&LD	0.076	0.154	0.88	0.88
	p__Firmicutes__f__Lachnospiraceae_EU765045.1.1352	unique	L	0.13	0.008	1	0.12
	p__Firmicutes__f__Lachnospiraceae_EU475818.1.1290	core	L&LD	0.096	0.144	1	0.75
	p__Firmicutes__f__Lachnospiraceae_EU475090.1.1392	core	L&LD	0.195	0.091	1	0.88
	p__Firmicutes__f__Lachnospiraceae_EF602950.1.1475	core	L&LD	0.158	0.175	1	1
	p__Firmicutes__f__Lachnospiraceae_DQ342332.1.1513	core	L&LD	0.112	0.329	1	1
	p__Firmicutes__f__Lachnospiraceae_DQ105662.1.1504	unique	L	0.169	0.019	1	0.38
	p__Firmicutes__f__Lachnospiraceae_BBZO01000070.77.1587	unique	L	0.135	0.009	1	0.12
	p__Firmicutes__f__Lachnospiraceae_AM404830.1.1484	unique	LD	0.045	0.086	0.38	1
	p__Firmicutes__f__Lachnospiraceae_AF371627.1.1461	core	L&LD	0.184	0.212	1	1
	p__Firmicutes__f__Lachnospiraceae_AF371581.1.1439	core	L&LD	0.394	0.338	1	1
	p__Firmicutes__f__Lachnospiraceae_AF371561.1.1429	core	L&LD	0.324	0.38	1	1
	p__Firmicutes__f__Lachnospiraceae_AB969520.1.1523	core	L&LD	0.138	0.026	1	0.62
	p__Firmicutes__f__Lachnospiraceae_AB821767.1.1524	unique	LD	0.012	0.165	0.25	0.62
	p__Firmicutes__f__Lachnospiraceae_AB606253.1.1497	core	L&LD	0.041	0.184	0.62	0.88
	p__Firmicutes__f__Lachnospiraceae_AB506397.1.1526	core	L&LD	0.158	0.112	1	0.62
	p__Firmicutes__f__Lachnospiraceae_AB506171.1.1525	unique	LD	0.022	0.142	0.25	1
	p__Firmicutes__f__Clostridiaceae_1_LT799839.15631.17142	core	L&LD	0.105	0.069	0.88	0.62
	p__Fibrobacteres__g__Fibrobacter__s__uncultured_bacterium_EU474873.1.1384	unique	L	0.141	0.018	0.88	0.38
	p__Fibrobacteres__g__Fibrobacter__s__Fibrobacter_sp._UWOS_FRAW01000066.3741.5271	core	L&LD	0.126	0.109	0.75	0.62
	p__Elusimicrobia__g__Elusimicrobium__s__uncultured_bacterium_AB034017.1.1505	unique	L	0.168	0.029	1	0.38
	p__Bacteroidetes__o__Bacteroidales_AF371915.1.1438	unique	L	0.445	0	0.88	0
	p__Bacteroidetes__g__uncultured__s__uncultured_bacterium_FPLO01003813.12.1519	core	L&LD	0.559	0.691	1	1
	p__Bacteroidetes__g__uncultured__s__uncultured_bacterium_AF371888.1.1455	unique	L	0.231	0.01	1	0.25
	p__Bacteroidetes__g__uncultured_rumen_bacterium__s__uncultured_rumen_bacterium_AB746667.1.1517	core	L&LD	0.22	0.331	0.88	0.75
	p__Bacteroidetes__g__uncultured_Porphyromonadaceae_bacterium__s__uncultured_Porphyromonadaceae_bacterium_HQ716545.1.1449	core	L&LD	0.716	1.016	1	1
	p__Bacteroidetes__g__uncultured_bacterium__s__uncultured_bacterium_HQ716402.1.1453	core	L&LD	0.546	0.114	1	0.62
	p__Bacteroidetes__g__uncultured_bacterium__s__uncultured_bacterium_FJ682581.1.1484	core	L&LD	0.216	0.231	1	1
	p__Bacteroidetes__g__uncultured_bacterium__s__uncultured_bacterium_FJ680265.1.1474	core	L&LD	0.649	0.684	1	1
	p__Bacteroidetes__g__uncultured_bacterium__s__uncultured_bacterium_FJ679515.1.1445	core	L&LD	0.142	0.138	1	1
	p__Bacteroidetes__g__uncultured_bacterium__s__uncultured_bacterium_AM265432.1.1444	core	L&LD	0.124	0.039	0.88	0.5
	p__Bacteroidetes__g__uncultured_bacterium__s__uncultured_bacterium_AF371924.1.1467	core	L&LD	0.254	0.119	0.62	0.62
	p__Bacteroidetes__g__uncultured_bacterium__s__uncultured_bacterium_AF371914.1.1431	core	L&LD	1.235	0.288	1	0.75
	p__Bacteroidetes__g__uncultured_bacterium__s__uncultured_bacterium_AF371913.1.1442	unique	L	2.661	0	1	0
	p__Bacteroidetes__g__uncultured_bacterium__s__uncultured_bacterium_AB614653.1.1470	unique	L	0.124	0.005	0.88	0.12
	p__Bacteroidetes__g__uncultured_bacterium__s__uncultured_bacterium_AB612375.1.1477	unique	L	0.164	0	0.75	0
	p__Bacteroidetes__g__Rikenellaceae_RC9_gut_group__s__uncultured_beta_proteobacterium_KM244859.1.1493	core	L&LD	0.494	0.259	1	0.88
	p__Bacteroidetes__g__Rikenellaceae_RC9_gut_group__s__uncultured_beta_proteobacterium_AB506384.1.1514	unique	L	0.175	0.015	1	0.25
	p__Bacteroidetes__g__Rikenellaceae_RC9_gut_group__s__uncultured_Bacteroidales_bacterium_KM244899.1.1488	core	L&LD	0.174	0.08	1	1
	p__Bacteroidetes__g__Rikenellaceae_RC9_gut_group__s__uncultured_Bacteroidales_bacterium_GQ358245.1.1407	core	L&LD	1.133	0.422	1	1
	p__Bacteroidetes__g__Rikenellaceae_RC9_gut_group__s__uncultured_bacterium_HQ716662.1.1483	core	L&LD	0.389	0.104	0.88	0.75
	p__Bacteroidetes__g__Rikenellaceae_RC9_gut_group__s__uncultured_bacterium_HQ716441.1.1447	core	L&LD	0.132	0.05	1	0.5
	p__Bacteroidetes__g__Rikenellaceae_RC9_gut_group__s__uncultured_bacterium_HQ716306.1.1453	core	L&LD	0.274	0.15	1	0.88
	p__Bacteroidetes__g__Rikenellaceae_RC9_gut_group__s__uncultured_bacterium_HQ716269.1.1450	core	L&LD	0.232	0.735	0.88	1
	p__Bacteroidetes__g__Rikenellaceae_RC9_gut_group__s__uncultured_bacterium_HQ716268.1.1449	core	L&LD	0.659	0.642	1	1
	p__Bacteroidetes__g__Rikenellaceae_RC9_gut_group__s__uncultured_bacterium_EU778531.1.1395	core	L&LD	0.208	0.128	1	0.88
	p__Bacteroidetes__g__Rikenellaceae_RC9_gut_group__s__uncultured_bacterium_EU475166.1.1396	core	L&LD	0.448	0.112	0.88	0.75
	p__Bacteroidetes__g__Rikenellaceae_RC9_gut_group__s__uncultured_bacterium_EU474923.1.1400	unique	L	0.101	0.01	0.75	0.25
	p__Bacteroidetes__g__Rikenellaceae_RC9_gut_group__s__uncultured_bacterium_AF371923.1.1456	core	L&LD	0.804	0.202	1	0.88
	p__Bacteroidetes__g__Rikenellaceae_RC9_gut_group__s__uncultured_bacterium_AB506388.1.1517	core	L&LD	0.14	0.121	0.75	0.88
	p__Bacteroidetes__g__Prevotellaceae_UCG004__s__uncultured_bacterium_AF371900.1.1394	core	L&LD	0.232	0.178	0.62	1
	p__Bacteroidetes__g__Prevotellaceae_UCG003__s__uncultured_bacterium_HQ716448.1.1470	core	L&LD	0.365	0.185	0.88	0.88
	p__Bacteroidetes__g__Prevotellaceae_UCG003__s__uncultured_bacterium_HQ716414.1.1431	core	L&LD	0.382	0.328	1	1
	p__Bacteroidetes__g__Prevotellaceae_UCG003__s__uncultured_bacterium_HM124005.1.1488	core	L&LD	1.328	1.12	1	1
	p__Bacteroidetes__g__Prevotellaceae_UCG003__s__uncultured_bacterium_AF371907.1.1435	core	L&LD	0.201	0.161	1	1
	p__Bacteroidetes__g__Prevotellaceae_UCG001__s__uncultured_rumen_bacterium_GU302528.1.1493	unique	LD	0.149	0.174	0.38	0.75
	p__Bacteroidetes__g__Prevotellaceae_UCG001__s__uncultured_rumen_bacterium_AB506370.1.1516	core	L&LD	0.142	0.135	0.5	0.5
	p__Bacteroidetes__g__Prevotellaceae_UCG001__s__uncultured_bacterium_JX096295.1.1392	core	L&LD	0.468	1.526	1	1
	p__Bacteroidetes__g__Prevotellaceae_UCG001__s__uncultured_bacterium_AF371882.1.1441	core	L&LD	0.245	0.288	0.88	1
	p__Bacteroidetes__g__Prevotellaceae_NK3B31_group__s__uncultured_Prevotella_sp._KM244902.1.1502	core	L&LD	0.359	0.402	1	1
	p__Bacteroidetes__g__Prevotellaceae_NK3B31_group__s__uncultured_Prevotella_sp._HQ716110.1.1452	core	L&LD	0.221	0.244	1	1
	p__Bacteroidetes__g__Prevotellaceae_NK3B31_group__s__uncultured_bacterium_HQ716644.1.1439	core	L&LD	0.244	0.165	1	0.88
	p__Bacteroidetes__g__Prevotellaceae_NK3B31_group__s__uncultured_bacterium_HQ716519.1.1456	core	L&LD	1.084	1.159	1	1
	p__Bacteroidetes__g__Prevotellaceae_NK3B31_group__s__uncultured_bacterium_HQ716429.1.1450	core	L&LD	0.834	1.35	1	1
	p__Bacteroidetes__g__Prevotellaceae_NK3B31_group__s__uncultured_bacterium_HQ716220.1.1482	core	L&LD	0.391	0.701	1	1
	p__Bacteroidetes__g__Prevotellaceae_NK3B31_group__s__uncultured_bacterium_EU461468.1.1401	core	L&LD	0.378	0.289	1	1
	p__Bacteroidetes__g__Prevotellaceae_NK3B31_group__s__uncultured_bacterium_AF371879.1.1459	core	L&LD	0.319	0.479	1	1
	p__Bacteroidetes__g__Prevotellaceae_NK3B31_group__s__uncultured_bacterium_AF371878.1.1450	core	L&LD	0.628	0.252	1	0.88
	p__Bacteroidetes__g__Prevotellaceae_NK3B31_group__s__uncultured_bacterium_AF371875.1.1469	core	L&LD	0.564	0.661	1	1
	p__Bacteroidetes__g__Prevotellaceae_NK3B31_group__s__uncultured_bacterium_AB506329.1.1522	core	L&LD	0.454	0.491	1	1
	p__Bacteroidetes__g__Prevotellaceae_NK3B31_group_KM244906.1.1497	core	L&LD	0.105	0.168	0.88	1
	p__Bacteroidetes__g__Prevotellaceae_NK3B31_group_KM244828.1.1494	core	L&LD	0.892	0.729	1	1
	p__Bacteroidetes__g__Prevotellaceae_NK3B31_group_JQ820146.1.1494	core	L&LD	0.174	0.219	1	1
	p__Bacteroidetes__g__Prevotellaceae_NK3B31_group_JQ799168.1.1502	core	L&LD	0.893	1.173	1	1
	p__Bacteroidetes__g__Prevotellaceae_NK3B31_group_HQ716467.1.1467	core	L&LD	0.289	0.11	1	1
	p__Bacteroidetes__g__Prevotellaceae_NK3B31_group_HQ716257.1.1458	core	L&LD	0.116	0.229	1	1
	p__Bacteroidetes__g__Prevotellaceae_NK3B31_group_AF371873.1.1468	core	L&LD	0.446	0.679	1	1
	p__Bacteroidetes__g__Prevotellaceae_NK3B31_group_AF371872.1.1452	core	L&LD	0.789	0.738	1	1
	p__Bacteroidetes__g__Prevotella_AF371886.1.1463	unique	L	0.954	0.008	1	0.12
	p__Bacteroidetes__g__Prevotella_9__s__uncultured_bacterium_GQ159595.1.1480	unique	LD	0.023	0.148	0.25	0.88
	p__Bacteroidetes__g__Prevotella_9__s__uncultured_bacterium_GQ157350.1.1484	unique	LD	0.065	0.35	0.38	0.88
	p__Bacteroidetes__g__Prevotella_9__s__uncultured_bacterium_FPLO01006289.32.1543	core	L&LD	0.496	1.212	1	1
	p__Bacteroidetes__g__Prevotella_9__s__uncultured_bacterium_FPLO01003775.18.1529	core	L&LD	0.054	0.129	0.62	1
	p__Bacteroidetes__g__Prevotella_9__s__uncultured_bacterium_FJ684602.1.1480	core	L&LD	0.064	0.192	0.62	1
	p__Bacteroidetes__g__Prevotella_9__s__uncultured_bacterium_EU728757.1.1485	core	L&LD	0.038	0.188	0.5	1
	p__Bacteroidetes__g__Prevotella_9__s__uncultured_bacterium_CBXK010002068.363.1874	core	L&LD	0.078	0.159	0.62	0.88
	p__Bacteroidetes__g__Prevotella_9__s__uncultured_bacterium_BD144111.1.1512	core	L&LD	0.062	0.176	0.62	1
	p__Bacteroidetes__g__Prevotella_9__s__uncultured_bacterium_AJWZ01002193.94.1618	core	L&LD	0.226	0.608	0.88	1
	p__Bacteroidetes__g__Prevotella_9__s__uncultured_bacterium_ACBX02000017.22857.24376	core	L&LD	0.41	1.488	0.75	1
	p__Bacteroidetes__g__Prevotella_9__s__uncultured_bacterium_AB064923.1.1494	core	L&LD	0.071	0.148	0.75	1
	p__Bacteroidetes__g__Prevotella_9__s__metagenome_FJ676904.1.1462	core	L&LD	0.194	0.599	0.5	0.88
	p__Bacteroidetes__g__Prevotella_9__s__metagenome_BAAX01000050.4323.5834	unique	LD	0.067	0.228	0.38	0.88
	p__Bacteroidetes__g__Prevotella_9_FPLO01005826.10.1522	core	L&LD	0.249	0.929	1	1
	p__Bacteroidetes__g__Prevotella_2__s__uncultured_bacterium_CDYZ01066022.19.1525	core	L&LD	0.254	0.681	0.75	1
	p__Bacteroidetes__g__Prevotella_2_EU475155.1.1400	core	L&LD	0.028	0.149	0.62	1
	p__Bacteroidetes__g__Prevotella_1__s__uncultured_bacterium_HQ716139.1.1436	core	L&LD	0.425	2.728	1	1
	p__Bacteroidetes__g__Prevotella_1__s__uncultured_bacterium_EU475121.1.1400	core	L&LD	0.119	0.539	0.88	1
	p__Bacteroidetes__g__Prevotella_1__s__uncultured_bacterium_EF640149.1.1512	core	L&LD	0.074	0.274	0.75	1
	p__Bacteroidetes__g__Prevotella_1__s__uncultured_bacterium_EF031003.1.1512	core	L&LD	0.451	0.665	0.88	0.75
	p__Bacteroidetes__g__Prevotella_1__s__uncultured_bacterium_DQ105661.1.1522	core	L&LD	0.211	0.799	0.75	1
	p__Bacteroidetes__g__Prevotella_1__s__uncultured_bacterium_AF371883.1.1453	core	L&LD	0.424	1.846	1	1
	p__Bacteroidetes__g__Prevotella_1_EU774357.1.1401	core	L&LD	0.025	0.2	0.5	1
	p__Bacteroidetes__g__Prevotella_1_AF371885.1.1457	core	L&LD	0.044	0.329	0.5	1
	p__Bacteroidetes__g__Parabacteroides__s__uncultured_bacterium_AF371918.1.1458	core	L&LD	0.495	0.479	1	1
	p__Bacteroidetes__g__Parabacteroides__s__Porphyromonadaceae_bacterium_DJF_B175_JQ820147.1.1493	core	L&LD	0.291	0.234	1	1
	p__Bacteroidetes__g__Parabacteroides__s__Porphyromonadaceae_bacterium_DJF_B175_JQ799166.1.1490	core	L&LD	0.148	0.064	1	0.62
	p__Bacteroidetes__g__Parabacteroides__s__Porphyromonadaceae_bacterium_DJF_B175_HQ716632.1.1454	core	L&LD	0.304	0.195	1	1
	p__Bacteroidetes__g__Parabacteroides__s__Porphyromonadaceae_bacterium_DJF_B175_HQ716151.1.1454	core	L&LD	0.105	0.048	0.88	0.5
	p__Bacteroidetes__g__Parabacteroides__s__Porphyromonadaceae_bacterium_DJF_B175_FJ681126.1.1448	core	L&LD	0.145	0.084	1	0.88
	p__Bacteroidetes__g__Parabacteroides__s__Porphyromonadaceae_bacterium_DJF_B175_AF371917.1.1440	core	L&LD	0.131	0.056	1	0.88
	p__Bacteroidetes__g__Parabacteroides_FJ673756.1.1394	core	L&LD	0.639	1.024	1	1
	p__Bacteroidetes__g__Parabacteroides_AF371916.1.1462	core	L&LD	0.556	0.221	1	1
	p__Bacteroidetes__g__dgA11_gut_group__s__uncultured_Bacteroidales_bacterium_KM244890.1.1489	core	L&LD	0.275	0.246	0.75	0.88
	p__Bacteroidetes__g__Bacteroides__s__uncultured_Bacteroidetes_bacterium_HM184944.1.1486	core	L&LD	0.179	0.564	0.88	1
	p__Bacteroidetes__g__Bacteroides_AF371909.1.1439	core	L&LD	0.454	0.44	1	1
	p__Bacteroidetes__g__Bacteroides_AF371908.1.1436	core	L&LD	0.319	0.155	1	0.75
	p__Bacteroidetes__g__Alloprevotella__s__uncultured_Bacteroidales_bacterium_AF371903.1.1440	unique	L	0.07	0.132	0.62	0.38
	p__Bacteroidetes__g__Alloprevotella__s__uncultured_bacterium_FJ684641.1.1515	core	L&LD	0.405	0.206	1	1
	p__Bacteroidetes__g__Alloprevotella__s__uncultured_bacterium_FJ683505.1.1472	core	L&LD	0.094	0.398	0.75	1
	p__Bacteroidetes__g__Alloprevotella__s__uncultured_bacterium_FJ680959.1.1399	core	L&LD	0.181	0.095	1	0.88
	p__Bacteroidetes__g__Alloprevotella__s__uncultured_bacterium_FJ680912.1.1448	core	L&LD	0.195	0.091	1	0.88
	p__Bacteroidetes__g__Alloprevotella__s__uncultured_bacterium_FJ680794.1.1458	core	L&LD	0.194	0.061	1	0.88
	p__Bacteroidetes__g__Alloprevotella__s__uncultured_bacterium_FJ680627.1.1403	core	L&LD	0.256	0.108	1	1
	p__Bacteroidetes__g__Alloprevotella__s__uncultured_bacterium_FJ679733.1.1507	core	L&LD	0.576	0.31	1	1
	p__Bacteroidetes__g__Alloprevotella__s__uncultured_bacterium_FJ673208.1.1411	core	L&LD	0.962	0.379	1	1
	p__Bacteroidetes__g__Alloprevotella__s__uncultured_bacterium_AF371904.1.1455	core	L&LD	0.158	0.074	1	0.88
	p__Bacteroidetes__g__Alloprevotella__s__uncultured_bacterium_AF371901.1.1464	core	L&LD	0.71	0.291	1	1
	p__Bacteroidetes__g__Alloprevotella__s__gut_metagenome_AMCI01001297.157.1676	core	L&LD	0.125	0.165	1	0.88
	p__Bacteroidetes__g__Alloprevotella_HQ716431.1.1452	core	L&LD	0.061	0.129	0.75	0.88
	p__Bacteroidetes__f__Prevotellaceae_HQ716462.1.1435	core	L&LD	0.134	0.03	1	0.5
	p__Bacteroidetes__f__Prevotellaceae_HQ716378.1.1441	core	L&LD	0.158	0.114	0.88	0.75
	p__Bacteroidetes__f__Prevotellaceae_EU884279.1.1466	core	L&LD	0.084	0.125	1	1
	p__Bacteroidetes__f__Prevotellaceae_EU462347.1.1398	core	L&LD	0.022	0.158	0.5	1
	p__Bacteroidetes__f__Prevotellaceae_EF532786.1.1364	core	L&LD	0.209	0.351	1	1
	p__Bacteroidetes__f__Prevotellaceae_EF030999.1.1511	core	L&LD	0.295	0.4	1	1
	p__Bacteroidetes__f__Prevotellaceae_ATFN01000010.3828.5350	core	L&LD	0.134	0.136	1	1
	p__Actinobacteria__g__uncultured__s__uncultured_bacterium_EU469884.1.1365	core	L&LD	0.089	0.048	1	0.75
	p__Actinobacteria__g__uncultured_bacterium__s__uncultured_bacterium_AF371713.1.1427	core	L&LD	0.181	0.084	1	1
	p__Actinobacteria__g__Bifidobacterium__s__unidentified_AB016246.1.1533	unique	LD	0.004	0.141	0.12	0.88
	p__Actinobacteria__g__Bifidobacterium__s__Bifidobacterium_thermophilum_AP009256.1614924.1616459	unique	LD	0.005	0.13	0.12	0.62
