# Supplementary material for: Comparison of Bacterial Populations in the Ceca of Swine at Two Different Stages and Their Functional Annotations
Source: Genes (Basel). 2019 May 20;10(5):382. doi: 10.3390/genes10050382 (PMC6562920; doi:10.3390/genes10050382)
Supplement: Supplementary file 1 [file genes-10-00382-s001.zip › SupplimentaryMaterials/Supplimentary_Excel_Sheet_4.xlsx]

## Sheet: Galaxy56-(B)_LDA_Effect_Size_(L
	LEfSe LDA score
	Metabolism	LD LDA score	L LDA score
	Ubiquinoneandotherterpenoid_quinonebiosynthesis	3.3312	2.36471
	Glycosyltransferases	3.59178	2.5002
	Carbonfixationinphotosyntheticorganisms	3.82865	2.41851
	Porphyrinandchlorophyllmetabolism	3.95586	2.93183
	Lipopolysaccharidebiosynthesisproteins	3.59922	2.52188
	Nitrogenmetabolism	3.85465	2.10545
	Sulfurmetabolism	3.45825	2.28182
	Phenylpropanoidbiosynthesis	3.29007	2.15937
	Alanine_aspartateandglutamatemetabolism	4.0584	2.31412
	Photosynthesis	3.63713	2.47095
	Prenyltransferases	3.56416	2.26567
	Cyanoaminoacidmetabolism	3.5292	2.19036
	Purinemetabolism	4.36574	2.67438
	Carbohydratemetabolism	3.19581	2.07675
	Otherion_coupledtransporters	4.08673	2.40695
	Cellcycle_Caulobacter	3.75089	2.12271
	Peptidoglycanbiosynthesis	3.95472	2.38152
	Terpenoidbackbonebiosynthesis	3.82119	2.15958
	Riboflavinmetabolism	3.43568	2.26017
	Lipopolysaccharidebiosynthesis	3.48844	2.57376
	Starchandsucrosemetabolism	4.02065	2.30714
	Photosynthesisproteins	3.63816	2.47366
	Nicotinateandnicotinamidemetabolism	3.68394	2.18734
	Aminoacidrelatedenzymes	4.20278	2.26486
	Selenocompoundmetabolism	3.57637	2.17273
	Chromosome	4.23981	2.76039
	Glycosphingolipidbiosynthesis_ganglioseries	2.01	2.85995
	Glycine_serineandthreoninemetabolism	2.39593	3.93752
	Tryptophanmetabolism	2.21925	3.15231
	Lysosome	2.41144	3.13506
	Chloroalkaneandchloroalkenedegradation	2.03439	3.20372
	Otherglycandegradation	2.31263	3.48942
	Fattyacidmetabolism	2.09409	3.3114
	Glycosaminoglycandegradation	2.17401	2.96297
	Pyruvatemetabolism	2.52103	3.99677
	Arginineandprolinemetabolism	2.51877	4.09805
	Inorganiciontransportandmetabolism	2.16775	3.21361
	Peroxisome	2.29309	3.30072
	Glycosphingolipidbiosynthesis_globoseries	2.08986	3.14791
	Valine_leucineandisoleucinebiosynthesis	2.27026	3.89725
	Generalfunctionpredictiononly	2.42559	4.55602
	Tetracyclinebiosynthesis	2.05999	3.03305
	Phosphonateandphosphinatemetabolism	2.06949	2.80416
	Pentoseandglucuronateinterconversions	2.37545	3.70516
	Aminoacidmetabolism	2.34677	3.35454
	Two_componentsystem	2.7881	4.18691
	Methanemetabolism	2.67158	4.09848
